# Supplementary material for: An RNF12-USP26 amplification loop drives germ cell specification and is disrupted by disease-associated mutations
Source: Sci Signal. Author manuscript; Available in PMC 2022 Oct 5. (PMC7613676; doi:10.1126/scisignal.abm5995)
Supplement: Data File S1 [file EMS155062-supplement-Data_File_S1.xlsx]

## Sheet: BP_1U
GOBPID	Pvalue	OddsRatio	ExpCount	Count	Size	Term
GO:0044260	4.59422e-48	2.3684	395.684	636	7560	cellular macromolecule metabolic process
GO:0044237	4.7715e-44	2.26617	490.261	726	9367	cellular metabolic process
GO:0006807	2.76634e-42	2.22576	467.232	697	8927	nitrogen compound metabolic process
GO:0043170	3.53462e-42	2.22566	442.946	671	8463	macromolecule metabolic process
GO:0044238	3.03848e-39	2.15839	495.966	718	9476	primary metabolic process
GO:0071704	1.14531e-38	2.14905	522.083	743	9975	organic substance metabolic process
GO:0008152	7.90056e-38	2.13642	548.41	767	10478	metabolic process
GO:0090304	8.3989e-33	2.18866	236.678	408	4522	nucleic acid metabolic process
GO:0046483	3.03082e-32	2.11797	272.896	450	5214	heterocycle metabolic process
GO:0006139	6.90731e-32	2.11829	266.249	441	5087	nucleobase-containing compound metabolic process
GO:0009987	3.15053e-31	2.20588	810.786	991	15491	cellular process
GO:0060255	7.29103e-31	2.06147	291.843	468	5576	regulation of macromolecule metabolic process
GO:0006725	1.76275e-30	2.07103	275.827	448	5270	cellular aromatic compound metabolic process
GO:0080090	4.66944e-29	2.02438	285.667	455	5458	regulation of primary metabolic process
GO:0051171	5.46424e-29	2.03038	279.02	447	5331	regulation of nitrogen compound metabolic process
GO:1901360	7.00315e-29	2.02046	285.301	454	5451	organic cyclic compound metabolic process
GO:0009059	1.16294e-28	2.08707	233.799	392	4467	macromolecule biosynthetic process
GO:0034641	2.05451e-28	1.98978	303.881	474	5806	cellular nitrogen compound metabolic process
GO:0031323	2.22876e-28	2.00005	292.733	461	5593	regulation of cellular metabolic process
GO:0019222	2.78623e-28	1.97594	315.605	487	6030	regulation of metabolic process
GO:0016070	3.09945e-28	2.11703	212.026	364	4051	RNA metabolic process
GO:0034645	1.31755e-27	2.07029	227.466	381	4346	cellular macromolecule biosynthetic process
GO:0051252	6.8072e-26	2.13867	175.441	311	3352	regulation of RNA metabolic process
GO:0018130	9.28827e-26	2.08716	194.021	334	3707	heterocycle biosynthetic process
GO:0019219	1.91262e-25	2.07627	194.806	334	3722	regulation of nucleobase-containing compound metabolic process
GO:0034654	3.38871e-25	2.07878	190.619	328	3642	nucleobase-containing compound biosynthetic process
GO:0010556	4.45433e-25	2.06717	194.126	332	3709	regulation of macromolecule biosynthetic process
GO:0019438	5.9244e-25	2.06285	194.44	332	3715	aromatic compound biosynthetic process
GO:0010468	9.11321e-25	2.01793	213.596	355	4081	regulation of gene expression
GO:0006351	1.00034e-24	2.11981	169.579	300	3240	transcription, DNA-templated
GO:0044249	1.09749e-24	1.92717	274.257	427	5240	cellular biosynthetic process
GO:1901576	1.98373e-24	1.91499	279.334	432	5337	organic substance biosynthetic process
GO:0097659	2.02126e-24	2.10824	170.312	300	3254	nucleic acid-templated transcription
GO:0032774	3.16591e-24	2.10086	170.783	300	3263	RNA biosynthetic process
GO:2000112	5.09082e-24	2.04834	188.787	322	3607	regulation of cellular macromolecule biosynthetic process
GO:0009058	6.08778e-24	1.89818	283.416	435	5415	biosynthetic process
GO:0044271	7.21885e-24	1.97107	225.948	367	4317	cellular nitrogen compound biosynthetic process
GO:0010467	7.55708e-24	1.92242	259.654	407	4961	gene expression
GO:1901362	1.30294e-23	2.01093	200.354	335	3828	organic cyclic compound biosynthetic process
GO:0032502	1.9615e-23	1.86139	309.481	463	5913	developmental process
GO:0006355	2.00502e-23	2.09044	165.653	291	3165	regulation of transcription, DNA-templated
GO:0009889	3.61802e-23	1.98433	207.263	342	3960	regulation of biosynthetic process
GO:1903506	3.99562e-23	2.07881	166.386	291	3179	regulation of nucleic acid-templated transcription
GO:2001141	5.35849e-23	2.07386	166.7	291	3185	regulation of RNA biosynthetic process
GO:0048856	5.98136e-23	1.86856	287.394	436	5491	anatomical structure development
GO:0031326	1.67547e-22	1.97085	204.175	336	3901	regulation of cellular biosynthetic process
GO:0043412	7.26572e-22	1.98871	186.38	312	3561	macromolecule modification
GO:0048523	2.85716e-20	1.85613	234.898	365	4488	negative regulation of cellular process
GO:0048519	2.69182e-19	1.79856	259.445	390	4957	negative regulation of biological process
GO:0007275	9.56585e-19	1.77745	264.784	394	5059	multicellular organism development
GO:0006464	2.74881e-18	1.90112	174.446	285	3333	cellular protein modification process
GO:0036211	2.74881e-18	1.90112	174.446	285	3333	protein modification process
GO:0010604	5.09046e-18	1.94442	153.458	258	2932	positive regulation of macromolecule metabolic process
GO:0031325	6.76942e-18	1.9347	155.395	260	2969	positive regulation of cellular metabolic process
GO:0051173	1.00722e-17	1.94739	148.696	251	2841	positive regulation of nitrogen compound metabolic process
GO:0048522	1.10768e-17	1.74527	266.773	392	5097	positive regulation of cellular process
GO:0006357	1.13516e-17	2.15661	98.0836	185	1874	regulation of transcription from RNA polymerase II promoter
GO:0044267	1.28757e-17	1.78592	229.036	348	4376	cellular protein metabolic process
GO:0065007	1.30121e-17	1.6551	620.481	765	11855	biological regulation
GO:0009893	1.34687e-17	1.89558	166.7	273	3185	positive regulation of metabolic process
GO:0006366	1.43087e-17	2.13356	101.276	189	1935	transcription from RNA polymerase II promoter
GO:0016043	1.57649e-17	1.71417	298.176	427	5697	cellular component organization
GO:0048518	5.80278e-17	1.70009	295.873	422	5653	positive regulation of biological process
GO:0071840	6.45955e-17	1.69098	306.76	434	5861	cellular component organization or biogenesis
GO:0007049	9.72335e-17	2.20198	84.6847	164	1618	cell cycle
GO:0050789	2.34539e-16	1.61627	592.95	732	11329	regulation of biological process
GO:0019538	7.18403e-16	1.69048	269.076	387	5141	protein metabolic process
GO:0009888	9.82544e-16	2.09007	94.2628	174	1801	tissue development
GO:0050794	2.92426e-15	1.58338	559.244	693	10685	regulation of cellular process
GO:0010605	3.11059e-15	1.91492	128.597	217	2457	negative regulation of macromolecule metabolic process
GO:0048731	1.33487e-14	1.68579	234.584	342	4482	system development
GO:0009790	1.41105e-14	2.32455	59.0909	122	1129	embryo development
GO:0006996	1.63324e-14	1.76414	177.901	275	3399	organelle organization
GO:0009892	2.70409e-14	1.83729	141.682	230	2707	negative regulation of metabolic process
GO:0048513	2.9162e-14	1.76769	171.254	266	3272	animal organ development
GO:1901564	3.01221e-14	1.60973	314.977	431	6018	organonitrogen compound metabolic process
GO:0010557	4.46644e-14	2.0481	87.6681	160	1675	positive regulation of macromolecule biosynthetic process
GO:0048869	5.32698e-14	1.68376	219.563	322	4195	cellular developmental process
GO:0045935	1.49174e-13	1.99647	91.9599	164	1757	positive regulation of nucleobase-containing compound metabolic process
GO:0009891	1.76947e-13	1.96766	96.7227	170	1848	positive regulation of biosynthetic process
GO:0045892	1.97556e-13	2.24959	59.1956	119	1131	negative regulation of transcription, DNA-templated
GO:0051253	2.21302e-13	2.19192	64.2725	126	1228	negative regulation of RNA metabolic process
GO:0031324	3.94264e-13	1.83029	127.498	208	2436	negative regulation of cellular metabolic process
GO:0051172	4.20317e-13	1.85756	118.81	197	2270	negative regulation of nitrogen compound metabolic process
GO:0045944	4.21078e-13	2.22868	59.1432	118	1130	positive regulation of transcription from RNA polymerase II promoter
GO:0031328	5.07202e-13	1.9544	94.8385	166	1812	positive regulation of cellular biosynthetic process
GO:1903507	5.17034e-13	2.21291	60.033	119	1147	negative regulation of nucleic acid-templated transcription
GO:1902679	5.48594e-13	2.21066	60.0853	119	1148	negative regulation of RNA biosynthetic process
GO:0010629	7.48715e-13	1.98024	88.4008	157	1689	negative regulation of gene expression
GO:0030154	9.80414e-13	1.654	208.886	304	3991	cell differentiation
GO:0051254	1.61685e-12	2.02227	78.6657	143	1503	positive regulation of RNA metabolic process
GO:0051726	1.66504e-12	2.32802	48.4137	101	925	regulation of cell cycle
GO:0009653	2.39336e-12	1.78002	133.151	212	2544	anatomical structure morphogenesis
GO:0010628	3.44946e-12	1.91245	94.7339	163	1810	positive regulation of gene expression
GO:0051276	3.78199e-12	2.19922	56.1076	111	1072	chromosome organization
GO:2000113	4.73169e-12	2.0349	73.0654	134	1396	negative regulation of cellular macromolecule biosynthetic process
GO:0045893	4.85966e-12	2.0231	74.5833	136	1425	positive regulation of transcription, DNA-templated
GO:1903508	4.85966e-12	2.0231	74.5833	136	1425	positive regulation of nucleic acid-templated transcription
GO:1902680	5.10966e-12	2.02144	74.6356	136	1426	positive regulation of RNA biosynthetic process
GO:0010558	7.13245e-12	2.00514	75.7347	137	1447	negative regulation of macromolecule biosynthetic process
GO:0045934	9.81875e-12	2.02125	72.3327	132	1382	negative regulation of nucleobase-containing compound metabolic process
GO:0022402	1.15318e-11	2.21329	52.1298	104	996	cell cycle process
GO:0009890	2.94162e-11	1.93493	81.0733	142	1549	negative regulation of biosynthetic process
GO:0060429	3.49905e-11	2.10187	58.8815	112	1125	epithelium development
GO:0031327	5.28696e-11	1.92979	79.4508	139	1518	negative regulation of cellular biosynthetic process
GO:0033554	7.91244e-11	1.89063	84.5277	145	1615	cellular response to stress
GO:0051179	8.96448e-11	1.511	300.165	397	5735	localization
GO:0008283	1.09068e-10	1.80549	101.381	166	1937	cell proliferation
GO:0042127	1.14956e-10	1.88723	83.4286	143	1594	regulation of cell proliferation
GO:0048598	1.62093e-10	2.45931	32.9737	73	630	embryonic morphogenesis
GO:0007389	2.7188e-10	2.74751	23.6573	58	452	pattern specification process
GO:0072359	3.55321e-10	2.08167	53.857	102	1029	circulatory system development
GO:0009792	5.01528e-10	2.28822	38.5739	80	737	embryo development ending in birth or egg hatching
GO:0009966	6.59891e-10	1.67002	133.255	202	2546	regulation of signal transduction
GO:0008219	7.35521e-10	1.7492	104.783	167	2002	cell death
GO:0065009	8.25484e-10	1.69579	121.217	187	2316	regulation of molecular function
GO:0016569	1.16234e-09	2.5147	27.7921	63	531	covalent chromatin modification
GO:0033036	1.35123e-09	1.63138	144.456	214	2760	macromolecule localization
GO:0050793	1.36825e-09	1.66401	129.435	196	2473	regulation of developmental process
GO:0043009	1.50966e-09	2.25187	38.1029	78	728	chordate embryonic development
GO:0048468	1.54397e-09	1.70515	113.157	176	2162	cell development
GO:0048583	1.55355e-09	1.57077	179.68	255	3433	regulation of response to stimulus
GO:0098727	1.83354e-09	4.1297	8.58362	30	164	maintenance of cell number
GO:0006915	1.91405e-09	1.76348	94.8909	153	1813	apoptotic process
GO:0012501	2.26264e-09	1.75216	96.7227	155	1848	programmed cell death
GO:0006325	2.32916e-09	2.22716	38.4693	78	735	chromatin organization
GO:0000122	2.75803e-09	2.15944	42.133	83	805	negative regulation of transcription from RNA polymerase II promoter
GO:0006259	3.00258e-09	2.11371	45.064	87	861	DNA metabolic process
GO:0007507	4.1796e-09	2.38514	30.0427	65	574	heart development
GO:0019827	4.23894e-09	4.08063	8.37426	29	160	stem cell population maintenance
GO:0007167	5.14696e-09	2.09601	44.8546	86	857	enzyme linked receptor protein signaling pathway
GO:0061061	7.05304e-09	2.25477	34.5438	71	660	muscle structure development
GO:0022607	7.61905e-09	1.61752	133.936	198	2559	cellular component assembly
GO:0044093	9.19409e-09	1.83952	70.9719	120	1356	positive regulation of molecular function
GO:0000003	1.53427e-08	1.80682	73.9552	123	1413	reproduction
GO:0022414	1.53427e-08	1.80682	73.9552	123	1413	reproductive process
GO:0051239	1.57432e-08	1.57073	150.475	216	2875	regulation of multicellular organismal process
GO:0051246	1.67869e-08	1.59946	134.459	197	2569	regulation of protein metabolic process
GO:0048729	1.99998e-08	2.2317	33.34	68	637	tissue morphogenesis
GO:0044085	2.15963e-08	1.57362	145.084	209	2772	cellular component biogenesis
GO:0003002	2.81334e-08	2.69041	18.9991	46	363	regionalization
GO:0035295	3.11633e-08	2.17556	35.1196	70	671	tube development
GO:0006928	3.25579e-08	1.69735	93.3207	146	1783	movement of cell or subcellular component
GO:0090092	3.48184e-08	3.30905	11.3576	33	217	regulation of transmembrane receptor protein serine/threonine kinase signaling pathway
GO:0006796	3.82146e-08	1.55247	150.423	214	2874	phosphate-containing compound metabolic process
GO:0009887	4.85507e-08	1.92006	53.0719	94	1014	animal organ morphogenesis
GO:0032268	5.11237e-08	1.59583	124.62	183	2381	regulation of cellular protein metabolic process
GO:0006793	5.26457e-08	1.54063	153.615	217	2935	phosphorus metabolic process
GO:0048870	5.48178e-08	1.77258	73.2748	120	1400	cell motility
GO:0051674	5.48178e-08	1.77258	73.2748	120	1400	localization of cell
GO:0035556	6.13879e-08	1.59469	123.259	181	2355	intracellular signal transduction
GO:0016477	6.89203e-08	1.80498	66.5231	111	1271	cell migration
GO:0001701	7.24743e-08	2.43193	23.5003	52	449	in utero embryonic development
GO:0010941	9.00813e-08	1.69839	85.9409	135	1642	regulation of cell death
GO:1901575	9.85901e-08	1.69204	86.883	136	1660	organic substance catabolic process
GO:0090287	1.24061e-07	2.99032	13.1371	35	251	regulation of cellular response to growth factor stimulus
GO:0071363	1.28107e-07	2.22812	29.3623	60	561	cellular response to growth factor stimulus
GO:0048646	1.46817e-07	1.86185	55.1131	95	1053	anatomical structure formation involved in morphogenesis
GO:0071900	1.65527e-07	2.45751	21.459	48	410	regulation of protein serine/threonine kinase activity
GO:0070647	1.66931e-07	2.03706	38.8356	73	742	protein modification by small protein conjugation or removal
GO:0008104	1.70562e-07	1.55795	129.33	186	2471	protein localization
GO:0050790	1.73434e-07	1.66361	90.1803	139	1723	regulation of catalytic activity
GO:0042981	2.31206e-07	1.70679	77.6713	123	1484	regulation of apoptotic process
GO:0040011	2.33534e-07	1.67518	84.9464	132	1623	locomotion
GO:0080135	2.36105e-07	2.18351	29.8857	60	571	regulation of cellular response to stress
GO:0070848	2.66153e-07	2.1748	29.9903	60	573	response to growth factor
GO:0008284	3.27508e-07	1.90723	46.9482	83	897	positive regulation of cell proliferation
GO:0035239	3.57037e-07	2.41106	21.3544	47	408	tube morphogenesis
GO:0043085	3.89351e-07	1.84138	53.2289	91	1017	positive regulation of catalytic activity
GO:0043067	4.36996e-07	1.68307	78.6134	123	1502	regulation of programmed cell death
GO:0003006	4.41881e-07	2.02146	36.8991	69	705	developmental process involved in reproduction
GO:0009057	4.47771e-07	1.80424	57.259	96	1094	macromolecule catabolic process
GO:2000026	4.81906e-07	1.60051	100.91	150	1928	regulation of multicellular organismal development
GO:0023051	5.3668e-07	1.48305	159.216	218	3042	regulation of signaling
GO:0051128	5.36982e-07	1.54175	123.834	177	2366	regulation of cellular component organization
GO:0007178	5.54495e-07	2.54236	17.743	41	339	transmembrane receptor protein serine/threonine kinase signaling pathway
GO:0051347	5.61268e-07	2.18386	27.8444	56	532	positive regulation of transferase activity
GO:0044265	6.18945e-07	1.87376	47.681	83	911	cellular macromolecule catabolic process
GO:0007399	6.19183e-07	1.55601	115.617	167	2209	nervous system development
GO:0032270	6.5889e-07	1.69333	73.5888	116	1406	positive regulation of cellular protein metabolic process
GO:0051240	6.87703e-07	1.63409	87.4587	133	1671	positive regulation of multicellular organismal process
GO:0043406	7.04434e-07	3.03398	11.0959	30	212	positive regulation of MAP kinase activity
GO:0006974	7.36621e-07	2.01156	35.957	67	687	cellular response to DNA damage stimulus
GO:0048738	7.99973e-07	2.88917	12.352	32	236	cardiac muscle tissue development
GO:0016567	8.73844e-07	2.10315	30.3567	59	580	protein ubiquitination
GO:0051338	8.86641e-07	1.91062	42.8134	76	818	regulation of transferase activity
GO:0051094	8.96173e-07	1.68892	72.4374	114	1384	positive regulation of developmental process
GO:0042692	9.42106e-07	2.31956	22.0871	47	422	muscle cell differentiation
GO:0032446	1.02653e-06	2.05024	32.6596	62	624	protein modification by small protein conjugation
GO:0010646	1.05748e-06	1.46964	158.064	215	3020	regulation of cell communication
GO:0060537	1.07893e-06	2.28413	22.8722	48	437	muscle tissue development
GO:0006468	1.11368e-06	1.6032	92.3786	138	1765	protein phosphorylation
GO:0045595	1.14854e-06	1.60213	92.4309	138	1766	regulation of cell differentiation
GO:0051247	1.174e-06	1.65272	78.5087	121	1500	positive regulation of protein metabolic process
GO:0035329	1.19464e-06	9.59924	1.51784	10	29	hippo signaling
GO:0009968	1.31412e-06	1.75987	57.8871	95	1106	negative regulation of signal transduction
GO:0045787	1.32481e-06	2.47828	17.6906	40	338	positive regulation of cell cycle
GO:0043549	1.34903e-06	1.96187	37.3178	68	713	regulation of kinase activity
GO:0000278	1.38136e-06	1.93022	39.5684	71	756	mitotic cell cycle
GO:0043065	1.52079e-06	2.0626	30.8801	59	590	positive regulation of apoptotic process
GO:0071902	1.57199e-06	2.60293	15.2307	36	291	positive regulation of protein serine/threonine kinase activity
GO:0033674	1.57607e-06	2.22864	23.8666	49	456	positive regulation of kinase activity
GO:0002009	1.65727e-06	2.11579	28.1061	55	537	morphogenesis of an epithelium
GO:0072358	1.6594e-06	1.97003	36.0617	66	689	cardiovascular system development
GO:0001944	1.74923e-06	1.97769	35.3813	65	676	vasculature development
GO:0009967	1.77297e-06	1.67697	70.2391	110	1342	positive regulation of signal transduction
GO:0016310	1.77803e-06	1.54357	109.127	157	2085	phosphorylation
GO:0010564	1.91577e-06	2.1205	27.5304	54	526	regulation of cell cycle process
GO:0045859	1.9369e-06	1.994	34.0204	63	650	regulation of protein kinase activity
GO:0003007	2.02953e-06	2.70106	13.5035	33	258	heart morphogenesis
GO:0031399	2.03146e-06	1.60408	86.7783	130	1658	regulation of protein modification process
GO:0010648	2.06145e-06	1.7001	64.8482	103	1239	negative regulation of cell communication
GO:0043068	2.10144e-06	2.03899	31.1941	59	596	positive regulation of programmed cell death
GO:0051301	2.12349e-06	2.08101	29.0482	56	555	cell division
GO:0007517	2.36495e-06	2.30333	20.7786	44	397	muscle organ development
GO:0023057	2.37942e-06	1.69382	65.0576	103	1243	negative regulation of signaling
GO:0006950	2.70754e-06	1.42591	177.901	235	3399	response to stress
GO:0051603	2.76096e-06	1.99362	32.9213	61	629	proteolysis involved in cellular protein catabolic process
GO:0035265	2.86957e-06	3.08101	9.47339	26	181	organ growth
GO:0035019	3.08714e-06	5.79145	2.82631	13	54	somatic stem cell population maintenance
GO:0014706	3.48936e-06	2.24144	21.7731	45	416	striated muscle tissue development
GO:0007010	3.62821e-06	1.7073	60.0853	96	1148	cytoskeleton organization
GO:0030163	3.82404e-06	1.8511	42.2377	73	807	protein catabolic process
GO:0007346	4.17073e-06	2.10694	26.1172	51	499	regulation of mitotic cell cycle
GO:0032501	4.42621e-06	1.30986	419.708	493	8019	multicellular organismal process
GO:0045860	4.49056e-06	2.21712	21.9824	45	420	positive regulation of protein kinase activity
GO:0060562	4.85659e-06	2.30668	19.3131	41	369	epithelial tube morphogenesis
GO:0044257	5.20591e-06	1.92652	35.0672	63	670	cellular protein catabolic process
GO:0043405	5.80162e-06	2.51404	14.812	34	283	regulation of MAP kinase activity
GO:0120031	6.43442e-06	2.12285	24.39	48	466	plasma membrane bounded cell projection assembly
GO:0044770	6.74828e-06	2.2983	18.8944	40	361	cell cycle phase transition
GO:0031401	7.38356e-06	1.68829	58.7245	93	1122	positive regulation of protein modification process
GO:1901987	7.67359e-06	2.55956	13.7129	32	262	regulation of cell cycle phase transition
GO:0000165	7.75764e-06	1.86002	38.5216	67	736	MAPK cascade
GO:0023014	8.29148e-06	1.84668	39.359	68	752	signal transduction by protein phosphorylation
GO:0030855	8.39699e-06	1.96278	31.1418	57	595	epithelial cell differentiation
GO:0070727	8.70063e-06	1.56397	85.1558	125	1627	cellular macromolecule localization
GO:0090100	9.26656e-06	3.74355	5.54795	18	106	positive regulation of transmembrane receptor protein serine/threonine kinase signaling pathway
GO:0035051	9.36519e-06	3.10124	8.32192	23	159	cardiocyte differentiation
GO:0030031	9.59047e-06	2.08722	24.7564	48	473	cell projection assembly
GO:0040007	1.06396e-05	1.69562	55.2701	88	1056	growth
GO:0009056	1.0926e-05	1.50424	104.155	147	1990	catabolic process
GO:0006338	1.10422e-05	3.39176	6.69941	20	128	chromatin remodeling
GO:0006511	1.12153e-05	2.02389	27.0593	51	517	ubiquitin-dependent protein catabolic process
GO:0043632	1.13055e-05	2.00808	27.7921	52	531	modification-dependent macromolecule catabolic process
GO:1903047	1.13471e-05	1.95274	30.7231	56	587	mitotic cell cycle process
GO:0045165	1.22567e-05	2.49381	14.0269	32	268	cell fate commitment
GO:0080134	1.23345e-05	1.65886	60.2947	94	1152	regulation of response to stress
GO:0003151	1.49345e-05	4.21745	4.18713	15	80	outflow tract morphogenesis
GO:0010942	1.51955e-05	1.8843	34.0204	60	650	positive regulation of cell death
GO:0019941	1.53577e-05	1.99762	27.3734	51	523	modification-dependent protein catabolic process
GO:0042325	1.54649e-05	1.57963	75.3684	112	1440	regulation of phosphorylation
GO:0009952	1.66697e-05	2.637	11.6716	28	223	anterior/posterior pattern specification
GO:0001932	1.76425e-05	1.59777	69.8204	105	1334	regulation of protein phosphorylation
GO:0007166	1.7729e-05	1.45071	124.148	169	2372	cell surface receptor signaling pathway
GO:0007498	1.78428e-05	3.54149	5.80964	18	111	mesoderm development
GO:0043410	1.82668e-05	2.04693	24.6517	47	471	positive regulation of MAPK cascade
GO:0061614	1.83208e-05	6.51115	1.98889	10	38	pri-miRNA transcription from RNA polymerase II promoter
GO:1901565	2.13008e-05	1.67042	54.6944	86	1045	organonitrogen compound catabolic process
GO:0055007	2.14487e-05	3.34395	6.43771	19	123	cardiac muscle cell differentiation
GO:0055006	2.36345e-05	4.03085	4.34415	15	83	cardiac cell development
GO:0001568	2.4363e-05	1.86104	33.8111	59	646	blood vessel development
GO:0044703	2.4466e-05	1.72046	46.9482	76	897	multi-organism reproductive process
GO:1901990	2.46482e-05	2.52435	12.5614	29	240	regulation of mitotic cell cycle phase transition
GO:0034613	2.49572e-05	1.53105	84.5801	122	1616	cellular protein localization
GO:0030323	2.75725e-05	2.60817	11.3576	27	217	respiratory tube development
GO:0030510	2.78051e-05	3.74974	4.91988	16	94	regulation of BMP signaling pathway
GO:0045786	2.94802e-05	2.07561	22.2441	43	425	negative regulation of cell cycle
GO:0016570	3.11719e-05	2.07009	22.2965	43	426	histone modification
GO:0007276	3.16869e-05	1.86329	32.6073	57	623	gamete generation
GO:0048585	3.31032e-05	1.55364	75.0543	110	1434	negative regulation of response to stimulus
GO:0060485	3.35588e-05	2.47694	12.7708	29	244	mesenchyme development
GO:0051641	3.44267e-05	1.42436	129.173	173	2468	cellular localization
GO:0044772	3.45959e-05	2.223	17.4813	36	334	mitotic cell cycle phase transition
GO:0045597	3.58414e-05	1.65848	53.0719	83	1014	positive regulation of cell differentiation
GO:0032879	3.7226e-05	1.41054	137.286	182	2623	regulation of localization
GO:0071702	3.82541e-05	1.42238	128.545	172	2456	organic substance transport
GO:0055013	4.08799e-05	4.05829	4.03011	14	77	cardiac muscle cell development
GO:0032785	4.23962e-05	13.6411	0.732748	6	14	negative regulation of DNA-templated transcription, elongation
GO:1902531	4.35313e-05	1.51655	83.1146	119	1588	regulation of intracellular signal transduction
GO:1902893	4.572e-05	6.55876	1.77953	9	34	regulation of pri-miRNA transcription from RNA polymerase II promoter
GO:0060419	4.71777e-05	3.56618	5.12924	16	98	heart growth
GO:0061448	4.87544e-05	2.42009	13.0324	29	249	connective tissue development
GO:0090068	5.22486e-05	2.50188	11.7763	27	225	positive regulation of cell cycle process
GO:0010498	5.40784e-05	2.07498	20.674	40	395	proteasomal protein catabolic process
GO:0043408	5.41056e-05	1.79363	35.5383	60	679	regulation of MAPK cascade
GO:0007420	5.5001e-05	1.85475	30.9848	54	592	brain development
GO:0055017	5.52599e-05	3.70302	4.65818	15	89	cardiac muscle tissue growth
GO:0060322	5.62016e-05	1.82037	33.2877	57	636	head development
GO:0030324	5.78796e-05	2.53642	11.2006	26	214	lung development
GO:0007492	6.06935e-05	4.16279	3.66374	13	70	endoderm development
GO:0120036	6.18452e-05	1.53557	73.6935	107	1408	plasma membrane bounded cell projection organization
GO:0001934	6.2926e-05	1.66563	48.309	76	923	positive regulation of protein phosphorylation
GO:0042327	6.29828e-05	1.64871	50.7166	79	969	positive regulation of phosphorylation
GO:1902533	6.4067e-05	1.67654	46.7389	74	893	positive regulation of intracellular signal transduction
GO:0071495	6.57877e-05	1.59379	59.719	90	1141	cellular response to endogenous stimulus
GO:0030030	6.71927e-05	1.52589	75.5254	109	1443	cell projection organization
GO:0030334	7.12402e-05	1.73194	39.7777	65	760	regulation of cell migration
GO:0007548	7.16328e-05	2.2865	14.655	31	280	sex differentiation
GO:0048644	7.19981e-05	3.60525	4.76286	15	91	muscle organ morphogenesis
GO:0001667	7.22151e-05	2.13579	18.1093	36	346	ameboidal-type cell migration
GO:0048589	7.27903e-05	1.76348	36.6897	61	701	developmental growth
GO:0044248	7.2868e-05	1.48119	89.2382	125	1705	cellular catabolic process
GO:0048732	7.70157e-05	1.99901	22.4535	42	429	gland development
GO:0001501	8.09818e-05	1.92749	25.4368	46	486	skeletal system development
GO:0019220	8.83914e-05	1.478	87.9298	123	1680	regulation of phosphate metabolic process
GO:0007417	8.88665e-05	1.69541	42.447	68	811	central nervous system development
GO:0007179	9.32048e-05	2.85922	7.74619	20	148	transforming growth factor beta receptor signaling pathway
GO:0035148	9.80104e-05	2.68562	9.00233	22	172	tube formation
GO:0051174	0.000100211	1.47291	88.1915	123	1685	regulation of phosphorus metabolic process
GO:0006508	0.000100377	1.48953	82.2248	116	1571	proteolysis
GO:0048514	0.00010174	1.85243	28.6819	50	548	blood vessel morphogenesis
GO:2000145	0.000107225	1.69022	41.9237	67	801	regulation of cell motility
GO:0048609	0.000112161	1.7016	40.4058	65	772	multicellular organismal reproductive process
GO:0033043	0.000114851	1.56138	61.4985	91	1175	regulation of organelle organization
GO:2001020	0.00011638	2.65005	9.10701	22	174	regulation of response to DNA damage stimulus
GO:0032781	0.000117622	5.65309	1.98889	9	38	positive regulation of ATPase activity
GO:0007169	0.000118649	1.85186	28.1061	49	537	transmembrane receptor protein tyrosine kinase signaling pathway
GO:0051146	0.000120634	2.21452	15.0737	31	288	striated muscle cell differentiation
GO:0009719	0.000124476	1.5321	67.4652	98	1289	response to endogenous stimulus
GO:0043933	0.00012643	1.45079	93.8441	129	1793	macromolecular complex subunit organization
GO:0051270	0.000126981	1.6472	46.1631	72	882	regulation of cellular component movement
GO:0051052	0.000127278	2.0042	20.7786	39	397	regulation of DNA metabolic process
GO:0090288	0.000135839	2.96479	6.75175	18	129	negative regulation of cellular response to growth factor stimulus
GO:0009611	0.000141075	1.92184	23.8143	43	455	response to wounding
GO:0009880	0.000142879	4.05328	3.45438	12	66	embryonic pattern specification
GO:0003206	0.000143477	2.84827	7.37982	19	141	cardiac chamber morphogenesis
GO:0003231	0.00015766	2.82499	7.43216	19	142	cardiac ventricle development
GO:0032504	0.000161602	1.67709	40.9292	65	782	multicellular organism reproduction
GO:0033522	0.000166685	7.49231	1.25614	7	24	histone H2A ubiquitination
GO:0019953	0.000167506	1.67467	40.9815	65	783	sexual reproduction
GO:0060548	0.000168573	1.59271	52.2868	79	999	negative regulation of cell death
GO:0000280	0.000173137	1.99072	20.3599	38	389	nuclear division
GO:0051093	0.000175031	1.60044	50.7166	77	969	negative regulation of developmental process
GO:0071705	0.000176727	1.40637	110.279	147	2107	nitrogen compound transport
GO:0051234	0.000177945	1.29146	236.416	286	4517	establishment of localization
GO:1905209	0.000187618	6.06824	1.67485	8	32	positive regulation of cardiocyte differentiation
GO:0060428	0.000188517	4.67236	2.56462	10	49	lung epithelium development
GO:0003279	0.000189569	2.98703	6.33304	17	121	cardiac septum development
GO:0060411	0.000191314	3.64914	4.08245	13	78	cardiac septum morphogenesis
GO:0045184	0.000198505	1.42721	97.4555	132	1862	establishment of protein localization
GO:0042886	0.000199327	1.43079	95.7283	130	1829	amide transport
GO:0097190	0.000200786	1.7729	31.0371	52	593	apoptotic signaling pathway
GO:0042026	0.000218693	9.09243	0.942105	6	18	protein refolding
GO:0071772	0.000224089	2.51664	9.52572	22	182	response to BMP
GO:0071773	0.000224089	2.51664	9.52572	22	182	cellular response to BMP stimulus
GO:0023056	0.000225181	1.44605	87.354	120	1669	positive regulation of signaling
GO:0003183	0.000226469	12.9815	0.62807	5	12	mitral valve morphogenesis
GO:0034244	0.000226469	12.9815	0.62807	5	12	negative regulation of transcription elongation from RNA polymerase II promoter
GO:0048232	0.000229573	1.84548	25.8555	45	494	male gamete generation
GO:0072175	0.000229632	2.65084	8.26958	20	158	epithelial tube formation
GO:0022008	0.000235682	1.4485	85.7315	118	1638	neurogenesis
GO:0007369	0.000247667	2.56143	8.94999	21	171	gastrulation
GO:0030509	0.000247667	2.56143	8.94999	21	171	BMP signaling pathway
GO:0060541	0.000250795	2.24946	12.9278	27	247	respiratory system development
GO:0031589	0.000251016	2.11458	15.7017	31	300	cell-substrate adhesion
GO:0008543	0.000254673	3.77307	3.66374	12	70	fibroblast growth factor receptor signaling pathway
GO:0055008	0.000254673	3.77307	3.66374	12	70	cardiac muscle tissue morphogenesis
GO:0071560	0.00026197	2.48534	9.6304	22	184	cellular response to transforming growth factor beta stimulus
GO:0048584	0.000266221	1.40368	104.26	139	1992	positive regulation of response to stimulus
GO:0090329	0.00026645	4.96698	2.19824	9	42	regulation of DNA-dependent DNA replication
GO:1905207	0.000266549	4.44405	2.6693	10	51	regulation of cardiocyte differentiation
GO:0070887	0.00026823	1.34882	142.467	182	2722	cellular response to chemical stimulus
GO:0010562	0.000275877	1.54281	57.259	84	1094	positive regulation of phosphorus metabolic process
GO:0045937	0.000275877	1.54281	57.259	84	1094	positive regulation of phosphate metabolic process
GO:0010647	0.000281652	1.4387	86.9877	119	1662	positive regulation of cell communication
GO:0006261	0.000281701	2.87589	6.54239	17	125	DNA-dependent DNA replication
GO:0071310	0.000286208	1.37887	117.658	154	2248	cellular response to organic substance
GO:0003171	0.000288969	6.70304	1.36082	7	26	atrioventricular valve development
GO:0015833	0.000294286	1.41887	94.8909	128	1813	peptide transport
GO:0061458	0.000294408	1.88051	23.1339	41	442	reproductive system development
GO:0003205	0.000305368	2.45481	9.73508	22	186	cardiac chamber development
GO:0071559	0.000305368	2.45481	9.73508	22	186	response to transforming growth factor beta
GO:0034250	0.000310048	2.84937	6.59473	17	126	positive regulation of cellular amide metabolic process
GO:2000027	0.00031587	2.39209	10.4155	23	199	regulation of organ morphogenesis
GO:0017015	0.000331331	3.23403	4.86754	14	93	regulation of transforming growth factor beta receptor signaling pathway
GO:0048699	0.000337881	1.44876	80.4976	111	1538	generation of neurons
GO:0007283	0.000341533	1.83553	24.8088	43	474	spermatogenesis
GO:0018193	0.000346226	1.53425	56.8403	83	1086	peptidyl-amino acid modification
GO:0003174	0.000352168	11.3583	0.680409	5	13	mitral valve development
GO:0021915	0.000354947	2.42502	9.83976	22	188	neural tube development
GO:0006281	0.000359726	1.87596	22.6105	40	432	DNA repair
GO:0060415	0.000360373	3.38773	4.34415	13	83	muscle tissue morphogenesis
GO:0043161	0.000366733	2.01213	17.4813	33	334	proteasome-mediated ubiquitin-dependent protein catabolic process
GO:0006260	0.000368461	2.18914	13.2418	27	253	DNA replication
GO:0010631	0.000372085	2.22564	12.5614	26	240	epithelial cell migration
GO:0022603	0.000372753	1.56532	50.3503	75	962	regulation of anatomical structure morphogenesis
GO:0051248	0.000377148	1.52946	56.9973	83	1089	negative regulation of protein metabolic process
GO:0030029	0.000377402	1.68516	35.0149	56	669	actin filament-based process
GO:0032784	0.000385588	4.68273	2.30292	9	44	regulation of DNA-templated transcription, elongation
GO:0008285	0.000393051	1.69051	34.2821	55	655	negative regulation of cell proliferation
GO:0051054	0.000398605	2.25525	11.9333	25	228	positive regulation of DNA metabolic process
GO:0044344	0.00040625	3.33986	4.39649	13	84	cellular response to fibroblast growth factor stimulus
GO:0045596	0.000407884	1.64814	38.3123	60	732	negative regulation of cell differentiation
GO:0046620	0.000409382	3.00895	5.54795	15	106	regulation of organ growth
GO:0006810	0.000409994	1.27466	230.031	276	4395	transport
GO:1903844	0.000414371	3.1539	4.97222	14	95	regulation of cellular response to transforming growth factor beta stimulus
GO:0090132	0.000422944	2.20483	12.6661	26	242	epithelium migration
GO:0051345	0.000425563	1.81407	25.0705	43	479	positive regulation of hydrolase activity
GO:0065003	0.000433737	1.43069	83.638	114	1598	macromolecular complex assembly
GO:0009158	0.000441096	18.1618	0.418713	4	8	ribonucleoside monophosphate catabolic process
GO:0009169	0.000441096	18.1618	0.418713	4	8	purine ribonucleoside monophosphate catabolic process
GO:2000617	0.000441096	18.1618	0.418713	4	8	positive regulation of histone H3-K9 acetylation
GO:1901992	0.000445367	3.78269	3.34971	11	64	positive regulation of mitotic cell cycle phase transition
GO:0000186	0.000448041	5.20042	1.88421	8	36	activation of MAPKK activity
GO:0016574	0.000459853	4.55245	2.35526	9	45	histone ubiquitination
GO:0070925	0.000461741	1.65385	36.8991	58	705	organelle assembly
GO:0000209	0.000462164	2.43086	9.36871	21	179	protein polyubiquitination
GO:0016331	0.000462164	2.43086	9.36871	21	179	morphogenesis of embryonic epithelium
GO:0015031	0.000464334	1.40745	92.4833	124	1767	protein transport
GO:0048608	0.000473898	1.84718	22.9245	40	438	reproductive structure development
GO:0050678	0.000474223	2.00349	17.0102	32	325	regulation of epithelial cell proliferation
GO:0030900	0.000478413	1.93531	19.2085	35	367	forebrain development
GO:0090130	0.000479816	2.18441	12.7708	26	244	tissue migration
GO:0040012	0.000492787	1.57854	45.9014	69	877	regulation of locomotion
GO:0010033	0.000501268	1.32124	151.522	190	2895	response to organic substance
GO:0060284	0.000502558	1.54715	50.8736	75	972	regulation of cell development
GO:0045216	0.000510873	2.35358	10.1015	22	193	cell-cell junction organization
GO:0055021	0.0005111	3.71247	3.40204	11	65	regulation of cardiac muscle tissue growth
GO:0071774	0.000513005	3.24807	4.50117	13	86	response to fibroblast growth factor
GO:0055023	0.000545679	5.02087	1.93655	8	37	positive regulation of cardiac muscle tissue growth
GO:0060486	0.000549779	54.4484	0.209357	3	4	Clara cell differentiation
GO:0070535	0.000549779	54.4484	0.209357	3	4	histone H2A K63-linked ubiquitination
GO:0071543	0.000549779	54.4484	0.209357	3	4	diphosphoinositol polyphosphate metabolic process
GO:1901906	0.000549779	54.4484	0.209357	3	4	diadenosine pentaphosphate metabolic process
GO:1901907	0.000549779	54.4484	0.209357	3	4	diadenosine pentaphosphate catabolic process
GO:1901908	0.000549779	54.4484	0.209357	3	4	diadenosine hexaphosphate metabolic process
GO:1901909	0.000549779	54.4484	0.209357	3	4	diadenosine hexaphosphate catabolic process
GO:1901910	0.000549779	54.4484	0.209357	3	4	adenosine 5'-(hexahydrogen pentaphosphate) metabolic process
GO:1901911	0.000549779	54.4484	0.209357	3	4	adenosine 5'-(hexahydrogen pentaphosphate) catabolic process
GO:1903225	0.000549779	54.4484	0.209357	3	4	negative regulation of endodermal cell differentiation
GO:1901989	0.000556577	3.41842	3.97777	12	76	positive regulation of cell cycle phase transition
GO:0001704	0.000571899	3.04085	5.12924	14	98	formation of primary germ layer
GO:0051216	0.000576851	2.38525	9.52572	21	182	cartilage development
GO:0060070	0.000577704	2.15446	12.9278	26	247	canonical Wnt signaling pathway
GO:0035270	0.00058698	2.67659	6.96111	17	133	endocrine system development
GO:0043069	0.000635342	1.55677	47.1576	70	901	negative regulation of programmed cell death
GO:0007059	0.000640338	2.01435	15.8588	30	303	chromosome segregation
GO:0055024	0.000642581	3.16117	4.60584	13	88	regulation of cardiac muscle tissue development
GO:0050878	0.000649318	1.96275	17.3243	32	331	regulation of body fluid levels
GO:0051336	0.000654696	1.55483	47.2099	70	902	regulation of hydrolase activity
GO:0030335	0.000659312	1.79825	24.076	41	460	positive regulation of cell migration
GO:0016197	0.000665201	2.16896	12.352	25	236	endosomal transport
GO:0022412	0.000679271	1.91354	18.8421	34	360	cellular process involved in reproduction in multicellular organism
GO:0051321	0.00071918	1.94953	17.4289	32	333	meiotic cell cycle
GO:2001233	0.000730968	1.86659	20.4123	36	390	regulation of apoptotic signaling pathway
GO:0009128	0.00076107	14.5288	0.471052	4	9	purine nucleoside monophosphate catabolic process
GO:0033299	0.00076107	14.5288	0.471052	4	9	secretion of lysosomal enzymes
GO:0034330	0.000772776	2.22625	11.0959	23	212	cell junction organization
GO:0021983	0.000792464	4.69652	2.04123	8	39	pituitary gland development
GO:0040017	0.000804952	1.73964	26.6406	44	509	positive regulation of locomotion
GO:0046661	0.000809706	2.50989	7.79853	18	149	male sex differentiation
GO:0010632	0.000823101	2.31288	9.78742	21	187	regulation of epithelial cell migration
GO:0098813	0.00084911	2.12822	12.5614	25	240	nuclear chromosome segregation
GO:0048568	0.000858918	1.75805	25.1751	42	481	embryonic organ development
GO:0055025	0.00088364	4.09647	2.56462	9	49	positive regulation of cardiac muscle tissue development
GO:0032989	0.000884096	1.48847	56.945	81	1088	cellular component morphogenesis
GO:0048863	0.000884587	2.24758	10.5202	22	201	stem cell differentiation
GO:0048285	0.000897661	1.7949	22.9245	39	438	organelle fission
GO:0044092	0.000913551	1.51917	50.2979	73	961	negative regulation of molecular function
GO:0097191	0.000921903	2.15255	11.9333	24	228	extrinsic apoptotic signaling pathway
GO:1903046	0.000944432	2.28514	9.8921	21	189	meiotic cell cycle process
GO:0060421	0.000945695	4.54955	2.09357	8	40	positive regulation of heart growth
GO:0035282	0.00094683	2.86937	5.39093	14	103	segmentation
GO:0048145	0.00094683	2.86937	5.39093	14	103	regulation of fibroblast proliferation
GO:0001838	0.00094707	2.47193	7.90321	18	151	embryonic epithelial tube formation
GO:0003181	0.000949448	6.41675	1.2038	6	23	atrioventricular valve morphogenesis
GO:0016055	0.000961695	1.83497	20.7263	36	396	Wnt signaling pathway
GO:0010634	0.000976966	2.73704	6.019	15	115	positive regulation of epithelial cell migration
GO:0140013	0.00100241	2.32804	9.26403	20	177	meiotic nuclear division
GO:0003229	0.00102685	3.64265	3.14035	10	60	ventricular cardiac muscle tissue development
GO:0035112	0.0010478	8.25949	0.837426	5	16	genitalia morphogenesis
GO:0198738	0.00105168	1.82467	20.831	36	398	cell-cell signaling by wnt
GO:0043543	0.00107592	2.21023	10.6772	22	204	protein acylation
GO:0021536	0.00109852	3.34032	3.71608	11	71	diencephalon development
GO:0044087	0.00111408	1.54535	44.0172	65	841	regulation of cellular component biogenesis
GO:0001953	0.00112326	5.09294	1.67485	7	32	negative regulation of cell-matrix adhesion
GO:0060487	0.00112326	5.09294	1.67485	7	32	lung epithelial cell differentiation
GO:0048144	0.00114607	2.80605	5.49561	14	105	fibroblast proliferation
GO:0003018	0.00115517	2.24475	10.0491	21	192	vascular process in circulatory system
GO:0051493	0.00116839	1.75292	24.0237	40	459	regulation of cytoskeleton organization
GO:1902895	0.00121037	6.05999	1.25614	6	24	positive regulation of pri-miRNA transcription from RNA polymerase II promoter
GO:0060420	0.00123638	3.28542	3.76842	11	72	regulation of heart growth
GO:0032147	0.00124515	2.10058	12.195	24	233	activation of protein kinase activity
GO:0007423	0.00125903	1.65609	30.409	48	581	sensory organ development
GO:0000902	0.00127175	1.49394	51.7634	74	989	cell morphogenesis
GO:0042060	0.00127506	1.85572	18.7898	33	359	wound healing
GO:0015961	0.00132076	27.223	0.261696	3	5	diadenosine polyphosphate catabolic process
GO:0071442	0.00132076	27.223	0.261696	3	5	positive regulation of histone H3-K14 acetylation
GO:0003197	0.001323	4.28155	2.19824	8	42	endocardial cushion development
GO:0034243	0.00136203	4.89684	1.72719	7	33	regulation of transcription elongation from RNA polymerase II promoter
GO:0048566	0.00136203	4.89684	1.72719	7	33	embryonic digestive tract development
GO:0060479	0.00136203	4.89684	1.72719	7	33	lung cell differentiation
GO:2000147	0.00137986	1.72276	25.0181	41	478	positive regulation of cell motility
GO:0055002	0.00140512	2.31367	8.84532	19	169	striated muscle cell development
GO:0007350	0.00142082	7.57086	0.889765	5	17	blastoderm segmentation
GO:0008643	0.00148447	2.36459	8.21725	18	157	carbohydrate transport
GO:0016482	0.00148729	2.51707	6.90877	16	132	cytosolic transport
GO:0046328	0.00150618	2.29825	8.89765	19	170	regulation of JNK cascade
GO:0006304	0.00153379	2.99576	4.44883	12	85	DNA modification
GO:0034622	0.00154496	1.50313	47.9427	69	916	cellular macromolecular complex assembly
GO:0046622	0.00158062	3.7234	2.77397	9	53	positive regulation of organ growth
GO:0043066	0.00158623	1.51075	46.3201	67	885	negative regulation of apoptotic process
GO:0045727	0.00165091	2.68742	5.70497	14	109	positive regulation of translation
GO:0060606	0.00165091	2.68742	5.70497	14	109	tube closure
GO:0014909	0.00169932	2.95515	4.50117	12	86	smooth muscle cell migration
GO:0060425	0.00170811	3.37222	3.34971	10	64	lung morphogenesis
GO:0006473	0.00172688	2.268	9.00233	19	172	protein acetylation
GO:0000070	0.00174197	2.47419	7.01345	16	134	mitotic sister chromatid segregation
GO:0072659	0.00175782	2.04141	12.5091	24	239	protein localization to plasma membrane
GO:0014812	0.00177743	2.78801	5.12924	13	98	muscle cell migration
GO:1990778	0.00179792	1.97388	13.9746	26	267	protein localization to cell periphery
GO:0006475	0.00180465	2.38683	7.69385	17	147	internal protein amino acid acetylation
GO:0009125	0.00183194	10.3768	0.575731	4	11	nucleoside monophosphate catabolic process
GO:0021559	0.00183194	10.3768	0.575731	4	11	trigeminal nerve development
GO:2000615	0.00183194	10.3768	0.575731	4	11	regulation of histone H3-K9 acetylation
GO:0010810	0.00183603	2.20093	9.73508	20	186	regulation of cell-substrate adhesion
GO:0055001	0.00183603	2.20093	9.73508	20	186	muscle cell development
GO:0016032	0.00188273	1.99685	13.2941	25	254	viral process
GO:1900027	0.00189291	5.4535	1.36082	6	26	regulation of ruffle assembly
GO:0032970	0.00190673	1.84356	17.743	31	339	regulation of actin filament-based process
GO:0071103	0.00192387	2.14365	10.4678	21	200	DNA conformation change
GO:0021675	0.00193743	3.08268	3.97777	11	76	nerve development
GO:0016049	0.00194369	1.67619	26.2743	42	502	cell growth
GO:0097178	0.00195706	4.54666	1.83187	7	35	ruffle assembly
GO:0007254	0.00195734	2.18765	9.78742	20	187	JNK cascade
GO:0030111	0.00198641	1.98808	13.3465	25	255	regulation of Wnt signaling pathway
GO:0060271	0.0019943	1.92998	14.812	27	283	cilium assembly
GO:0001525	0.00210229	1.71674	23.2386	38	444	angiogenesis
GO:0003170	0.00210327	3.93387	2.35526	8	45	heart valve development
GO:2001236	0.0021113	2.28197	8.47894	18	162	regulation of extrinsic apoptotic signaling pathway
GO:0009628	0.00216845	1.46778	51.1353	72	977	response to abiotic stimulus
GO:0007050	0.00219183	2.41252	7.17046	16	137	cell cycle arrest
GO:0016573	0.00219183	2.41252	7.17046	16	137	histone acetylation
GO:0090066	0.00225025	1.66143	26.4836	42	506	regulation of anatomical structure size
GO:0000819	0.0022602	2.26613	8.53128	18	163	sister chromatid segregation
GO:0048562	0.00226469	1.86265	16.4345	29	314	embryonic organ morphogenesis
GO:0015758	0.00227551	2.4871	6.54239	15	125	glucose transport
GO:0110053	0.00228484	2.03101	12.038	23	230	regulation of actin filament organization
GO:0032269	0.00229972	1.45243	53.8046	75	1028	negative regulation of cellular protein metabolic process
GO:0003148	0.00232728	5.19358	1.41316	6	27	outflow tract septum morphogenesis
GO:0006767	0.00232728	5.19358	1.41316	6	27	water-soluble vitamin metabolic process
GO:0051272	0.00234694	1.66822	25.7509	41	492	positive regulation of cellular component movement
GO:0043462	0.00234889	3.48526	2.93099	9	56	regulation of ATPase activity
GO:0061138	0.00237129	2.06167	11.3576	22	217	morphogenesis of a branching epithelium
GO:0018394	0.00240681	2.31517	7.90321	17	151	peptidyl-lysine acetylation
GO:0071897	0.00240681	2.31517	7.90321	17	151	DNA biosynthetic process
GO:0048634	0.0024178	2.25051	8.58362	18	164	regulation of muscle organ development
GO:0048146	0.00242805	3.1943	3.50672	10	67	positive regulation of fibroblast proliferation
GO:0009100	0.00244052	1.83081	17.2719	30	330	glycoprotein metabolic process
GO:0003215	0.00244663	6.48872	0.994444	5	19	cardiac right ventricle morphogenesis
GO:0090257	0.00251061	2.05106	11.4099	22	218	regulation of muscle system process
GO:0044839	0.00252949	2.55248	5.96666	14	114	cell cycle G2/M phase transition
GO:0010668	0.00253863	18.1478	0.314035	3	6	ectodermal cell differentiation
GO:1904628	0.00253863	18.1478	0.314035	3	6	cellular response to phorbol 13-acetate 12-myristate
GO:1904778	0.00253863	18.1478	0.314035	3	6	positive regulation of protein localization to cell cortex
GO:0051241	0.00256479	1.41602	61.7602	84	1180	negative regulation of multicellular organismal process
GO:0045785	0.00258119	1.76761	19.6272	33	375	positive regulation of cell adhesion
GO:1901135	0.00258255	1.44144	54.9038	76	1049	carbohydrate derivative metabolic process
GO:0007017	0.00263091	1.5595	34.8055	52	665	microtubule-based process
GO:0043970	0.00263467	9.07927	0.62807	4	12	histone H3-K9 acetylation
GO:0060430	0.00263467	9.07927	0.62807	4	12	lung saccule development
GO:0060546	0.00263467	9.07927	0.62807	4	12	negative regulation of necroptotic process
GO:0061051	0.00263467	9.07927	0.62807	4	12	positive regulation of cell growth involved in cardiac muscle cell development
GO:0044782	0.00264649	1.86312	15.8588	28	303	cilium organization
GO:0003208	0.00265171	2.94629	4.13479	11	79	cardiac ventricle morphogenesis
GO:0014910	0.00265171	2.94629	4.13479	11	79	regulation of smooth muscle cell migration
GO:0008645	0.00265886	2.44247	6.64707	15	127	hexose transport
GO:0006354	0.00266222	3.4125	2.98333	9	57	DNA-templated transcription, elongation
GO:0030155	0.0026847	1.56494	34.0204	51	650	regulation of cell adhesion
GO:0051403	0.00269497	2.00173	12.195	23	233	stress-activated MAPK cascade
GO:0030513	0.00273562	4.24317	1.93655	7	37	positive regulation of BMP signaling pathway
GO:0003365	0.00273728	Inf	0.104678	2	2	establishment of cell polarity involved in ameboidal cell migration
GO:0019050	0.00273728	Inf	0.104678	2	2	suppression by virus of host apoptotic process
GO:0035026	0.00273728	Inf	0.104678	2	2	leading edge cell differentiation
GO:0039526	0.00273728	Inf	0.104678	2	2	modulation by virus of host apoptotic process
GO:0045210	0.00273728	Inf	0.104678	2	2	FasL biosynthetic process
GO:0051012	0.00273728	Inf	0.104678	2	2	microtubule sliding
GO:0060876	0.00273728	Inf	0.104678	2	2	semicircular canal formation
GO:0071626	0.00273728	Inf	0.104678	2	2	mastication
GO:0098583	0.00273728	Inf	0.104678	2	2	learned vocalization behavior
GO:1905747	0.00273728	Inf	0.104678	2	2	negative regulation of saliva secretion
GO:1905748	0.00273728	Inf	0.104678	2	2	hard palate morphogenesis
GO:2000790	0.00273728	Inf	0.104678	2	2	regulation of mesenchymal cell proliferation involved in lung development
GO:2000791	0.00273728	Inf	0.104678	2	2	negative regulation of mesenchymal cell proliferation involved in lung development
GO:0042326	0.00275184	1.6871	23.605	38	451	negative regulation of phosphorylation
GO:0045445	0.00276202	2.76749	4.76286	12	91	myoblast differentiation
GO:0051225	0.00276202	2.76749	4.76286	12	91	spindle assembly
GO:0031529	0.00279789	3.73179	2.45994	8	47	ruffle organization
GO:0006470	0.00281007	2.03016	11.5146	22	220	protein dephosphorylation
GO:0044057	0.00291479	1.64586	26.0649	41	498	regulation of system process
GO:0048286	0.00300772	3.34271	3.03567	9	58	lung alveolus development
GO:0060038	0.00300772	3.34271	3.03567	9	58	cardiac muscle cell proliferation
GO:0042147	0.00303032	3.08574	3.6114	10	69	retrograde transport, endosome to Golgi
GO:0030036	0.00308214	1.58368	30.9848	47	592	actin cytoskeleton organization
GO:0001841	0.00309404	2.3994	6.75175	15	129	neural tube formation
GO:0015749	0.00309404	2.3994	6.75175	15	129	monosaccharide transport
GO:0014912	0.00312309	6.05587	1.04678	5	20	negative regulation of smooth muscle cell migration
GO:0022403	0.00312309	6.05587	1.04678	5	20	cell cycle phase
GO:0033599	0.00312309	6.05587	1.04678	5	20	regulation of mammary gland epithelial cell proliferation
GO:0042533	0.00312309	6.05587	1.04678	5	20	tumor necrosis factor biosynthetic process
GO:0042534	0.00312309	6.05587	1.04678	5	20	regulation of tumor necrosis factor biosynthetic process
GO:0048557	0.00312309	6.05587	1.04678	5	20	embryonic digestive tract morphogenesis
GO:0050880	0.00314322	2.1901	8.79298	18	168	regulation of blood vessel size
GO:0018393	0.00315488	2.31626	7.43216	16	142	internal peptidyl-lysine acetylation
GO:0007281	0.00315986	1.91243	13.8175	25	264	germ cell development
GO:0016071	0.00318297	1.58071	31.0371	47	593	mRNA metabolic process
GO:0000578	0.00320435	4.10611	1.98889	7	38	embryonic axis specification
GO:0003179	0.00320435	4.10611	1.98889	7	38	heart valve morphogenesis
GO:0021545	0.00320628	3.63834	2.51228	8	48	cranial nerve development
GO:0051129	0.00322936	1.54899	34.3345	51	656	negative regulation of cellular component organization
GO:0003281	0.00323609	2.86185	4.23947	11	81	ventricular septum development
GO:1902749	0.00323609	2.86185	4.23947	11	81	regulation of cell cycle G2/M phase transition
GO:0007596	0.003284	2.1279	9.52572	19	182	blood coagulation
GO:0000086	0.00330112	2.57507	5.49561	13	105	G2/M transition of mitotic cell cycle
GO:0051028	0.00330112	2.57507	5.49561	13	105	mRNA transport
GO:0090101	0.00330112	2.57507	5.49561	13	105	negative regulation of transmembrane receptor protein serine/threonine kinase signaling pathway
GO:0035150	0.00335041	2.1755	8.84532	18	169	regulation of tube size
GO:0000079	0.0033731	3.03418	3.66374	10	70	regulation of cyclin-dependent protein serine/threonine kinase activity
GO:0014855	0.0033731	3.03418	3.66374	10	70	striated muscle cell proliferation
GO:0003298	0.00341565	4.74154	1.51784	6	29	physiological muscle hypertrophy
GO:0003301	0.00341565	4.74154	1.51784	6	29	physiological cardiac muscle hypertrophy
GO:0061049	0.00341565	4.74154	1.51784	6	29	cell growth involved in cardiac muscle cell development
GO:0033002	0.00345817	2.02931	10.9912	21	210	muscle cell proliferation
GO:0032956	0.00355894	1.84256	15.44	27	295	regulation of actin cytoskeleton organization
GO:0048736	0.00359003	2.06312	10.3108	20	197	appendage development
GO:0060173	0.00359003	2.06312	10.3108	20	197	limb development
GO:0035296	0.00361772	2.21535	8.21725	17	157	regulation of tube diameter
GO:0097746	0.00361772	2.21535	8.21725	17	157	regulation of blood vessel diameter
GO:0060021	0.00362388	2.66588	4.91988	12	94	palate development
GO:0007135	0.00364912	8.0701	0.680409	4	13	meiosis II
GO:0007351	0.00364912	8.0701	0.680409	4	13	tripartite regional subdivision
GO:0008595	0.00364912	8.0701	0.680409	4	13	anterior/posterior axis specification, embryo
GO:1902894	0.00364912	8.0701	0.680409	4	13	negative regulation of pri-miRNA transcription from RNA polymerase II promoter
GO:0045137	0.00365632	2.01854	11.0436	21	211	development of primary sexual characteristics
GO:0010761	0.00365947	3.54944	2.56462	8	49	fibroblast migration
GO:0007599	0.00370573	2.10192	9.6304	19	184	hemostasis
GO:0010563	0.00380285	1.57233	30.5137	46	583	negative regulation of phosphorus metabolic process
GO:0045936	0.00380285	1.57233	30.5137	46	583	negative regulation of phosphate metabolic process
GO:0031098	0.00384461	1.88061	14.0269	25	268	stress-activated protein kinase signaling cascade
GO:1903077	0.00392456	5.67713	1.09912	5	21	negative regulation of protein localization to plasma membrane
GO:0007160	0.00393288	2.08916	9.68274	19	185	cell-matrix adhesion
GO:0050817	0.00393288	2.08916	9.68274	19	185	coagulation
GO:0031400	0.00394047	1.58607	28.9435	44	553	negative regulation of protein modification process
GO:0009798	0.00395506	2.63364	4.97222	12	95	axis specification
GO:0061564	0.00397528	1.64647	24.1283	38	461	axon development
GO:0021602	0.00408344	4.54377	1.57017	6	30	cranial nerve morphogenesis
GO:0040036	0.00408344	4.54377	1.57017	6	30	regulation of fibroblast growth factor receptor signaling pathway
GO:2000036	0.00408344	4.54377	1.57017	6	30	regulation of stem cell population maintenance
GO:0022612	0.004156	2.24459	7.64152	16	146	gland morphogenesis
GO:0007140	0.00416065	3.46477	2.61696	8	50	male meiotic nuclear division
GO:0097435	0.00418053	1.56338	30.6707	46	586	supramolecular fiber organization
GO:0030182	0.00418347	1.36009	72.5421	95	1386	neuron differentiation
GO:0001843	0.00421793	2.49342	5.65263	13	108	neural tube closure
GO:0060393	0.0042599	3.14943	3.19269	9	61	regulation of pathway-restricted SMAD protein phosphorylation
GO:0003186	0.00427003	13.6103	0.366374	3	7	tricuspid valve morphogenesis
GO:0003253	0.00427003	13.6103	0.366374	3	7	cardiac neural crest cell migration involved in outflow tract morphogenesis
GO:0035331	0.00427003	13.6103	0.366374	3	7	negative regulation of hippo signaling
GO:0051890	0.00427003	13.6103	0.366374	3	7	regulation of cardioblast differentiation
GO:0060017	0.00427003	13.6103	0.366374	3	7	parathyroid gland development
GO:0060510	0.00427003	13.6103	0.366374	3	7	Type II pneumocyte differentiation
GO:0060978	0.00427003	13.6103	0.366374	3	7	angiogenesis involved in coronary vascular morphogenesis
GO:0071440	0.00427003	13.6103	0.366374	3	7	regulation of histone H3-K14 acetylation
GO:0097709	0.00427003	13.6103	0.366374	3	7	connective tissue replacement
GO:1903224	0.00427003	13.6103	0.366374	3	7	regulation of endodermal cell differentiation
GO:1904776	0.00427003	13.6103	0.366374	3	7	regulation of protein localization to cell cortex
GO:0003300	0.00430193	2.74387	4.39649	11	84	cardiac muscle hypertrophy
GO:0072091	0.00430193	2.74387	4.39649	11	84	regulation of stem cell proliferation
GO:2001234	0.00430844	1.98689	11.2006	21	214	negative regulation of apoptotic signaling pathway
GO:0051090	0.00433101	1.73495	18.7374	31	358	regulation of DNA binding transcription factor activity
GO:0050673	0.00436548	1.70188	20.3076	33	388	epithelial cell proliferation
GO:0000226	0.00437604	1.6246	25.0705	39	479	microtubule cytoskeleton organization
GO:0072089	0.00444296	2.29807	7.01345	15	134	stem cell proliferation
GO:0045931	0.00444319	2.22735	7.69385	16	147	positive regulation of mitotic cell cycle
GO:1902532	0.0045624	1.59939	26.7453	41	511	negative regulation of intracellular signal transduction
GO:0010389	0.00458927	2.8893	3.82076	10	73	regulation of G2/M transition of mitotic cell cycle
GO:1904029	0.00458927	2.8893	3.82076	10	73	regulation of cyclin-dependent protein kinase activity
GO:0016311	0.00466369	1.74245	18.057	30	345	dephosphorylation
GO:0007163	0.00468453	2.0518	9.83976	19	188	establishment or maintenance of cell polarity
GO:0060828	0.00468453	2.0518	9.83976	19	188	regulation of canonical Wnt signaling pathway
GO:0045995	0.00470918	2.36255	6.38538	14	122	regulation of embryonic development
GO:0006493	0.00471305	3.38404	2.6693	8	51	protein O-linked glycosylation
GO:0030837	0.00471305	3.38404	2.6693	8	51	negative regulation of actin filament polymerization
GO:0090398	0.00471305	3.38404	2.6693	8	51	cellular senescence
GO:0021954	0.00471341	2.70667	4.44883	11	85	central nervous system neuron development
GO:0042787	0.00474639	2.21038	7.74619	16	148	protein ubiquitination involved in ubiquitin-dependent protein catabolic process
GO:0097194	0.00475702	3.08987	3.24503	9	62	execution phase of apoptosis
GO:0071824	0.00475936	2.00599	10.5725	20	202	protein-DNA complex subunit organization
GO:0090075	0.00484301	4.36182	1.62251	6	31	relaxation of muscle
GO:0009101	0.0048719	1.84228	14.2886	25	273	glycoprotein biosynthetic process
GO:0003334	0.00489906	7.26276	0.732748	4	14	keratinocyte development
GO:0035988	0.00489906	7.26276	0.732748	4	14	chondrocyte proliferation
GO:0060544	0.00489906	7.26276	0.732748	4	14	regulation of necroptotic process
GO:0010470	0.00498204	3.7433	2.1459	7	41	regulation of gastrulation
GO:0046825	0.00498204	3.7433	2.1459	7	41	regulation of protein export from nucleus
GO:0007051	0.00506624	2.19366	7.79853	16	149	spindle organization
GO:0030041	0.00506624	2.19366	7.79853	16	149	actin filament polymerization
GO:0030879	0.00510156	2.25988	7.11812	15	136	mammary gland development
GO:0032526	0.00515548	2.67046	4.50117	11	86	response to retinoic acid
GO:0006397	0.00523415	1.65177	22.1395	35	423	mRNA processing
GO:0030514	0.00531996	3.30699	2.72164	8	52	negative regulation of BMP signaling pathway
GO:0065008	0.00533761	1.2268	181.983	214	3477	regulation of biological quality
GO:0006396	0.00542101	1.46435	41.1386	58	786	RNA processing
GO:1904019	0.00553068	2.51211	5.18158	12	99	epithelial cell apoptotic process
GO:0060395	0.00557507	2.80015	3.92544	10	75	SMAD protein signal transduction
GO:0006664	0.00562967	2.6352	4.55351	11	87	glycolipid metabolic process
GO:0014897	0.00562967	2.6352	4.55351	11	87	striated muscle hypertrophy
GO:0043506	0.00562967	2.6352	4.55351	11	87	regulation of JUN kinase activity
GO:0006270	0.00570141	4.19387	1.67485	6	32	DNA replication initiation
GO:0060795	0.00570141	4.19387	1.67485	6	32	cell fate commitment involved in formation of primary germ layer
GO:0070534	0.00571385	3.63619	2.19824	7	42	protein K63-linked ubiquitination
GO:0016579	0.00574864	2.39224	5.86198	13	112	protein deubiquitination
GO:0048771	0.00577604	2.05229	9.31637	18	178	tissue remodeling
GO:1902903	0.00580225	1.76904	16.0158	27	306	regulation of supramolecular fiber organization
GO:0030833	0.00583707	2.22293	7.2228	15	138	regulation of actin filament polymerization
GO:0046330	0.00584148	2.29839	6.54239	14	125	positive regulation of JNK cascade
GO:1903827	0.00585247	1.53139	31.2465	46	597	regulation of cellular protein localization
GO:0007411	0.00586707	2.004	10.0491	19	192	axon guidance
GO:0060389	0.0058855	2.97725	3.34971	9	64	pathway-restricted SMAD protein phosphorylation
GO:1905515	0.0058855	2.97725	3.34971	9	64	non-motile cilium assembly
GO:0019048	0.00595004	5.04588	1.2038	5	23	modulation by virus of host morphology or physiology
GO:1904376	0.00595004	5.04588	1.2038	5	23	negative regulation of protein localization to cell periphery
GO:0048678	0.00598473	3.23335	2.77397	8	53	response to axon injury
GO:0055010	0.00598473	3.23335	2.77397	8	53	ventricular cardiac muscle tissue morphogenesis
GO:2000648	0.00598473	3.23335	2.77397	8	53	positive regulation of stem cell proliferation
GO:0018205	0.00611765	1.74121	16.8532	28	322	peptidyl-lysine modification
GO:0034103	0.00612623	2.7576	3.97777	10	76	regulation of tissue remodeling
GO:0044728	0.00612623	2.7576	3.97777	10	76	DNA methylation or demethylation
GO:0061180	0.00612623	2.7576	3.97777	10	76	mammary gland epithelium development
GO:1903509	0.00613754	2.60086	4.60584	11	88	liposaccharide metabolic process
GO:0001763	0.00616065	1.88591	12.2997	22	235	morphogenesis of a branching structure
GO:0046541	0.00640685	6.60222	0.785087	4	15	saliva secretion
GO:0070828	0.00640685	6.60222	0.785087	4	15	heterochromatin organization
GO:0090083	0.00640685	6.60222	0.785087	4	15	regulation of inclusion body assembly
GO:1901077	0.00640685	6.60222	0.785087	4	15	regulation of relaxation of muscle
GO:0048754	0.00647405	2.02677	9.42105	18	180	branching morphogenesis of an epithelial tube
GO:0006305	0.00652189	2.92395	3.40204	9	65	DNA alkylation
GO:0006306	0.00652189	2.92395	3.40204	9	65	DNA methylation
GO:0051091	0.00653287	1.90713	11.6193	21	222	positive regulation of DNA binding transcription factor activity
GO:0097485	0.00654398	1.98091	10.1538	19	194	neuron projection guidance
GO:0003175	0.00656739	10.8877	0.418713	3	8	tricuspid valve development
GO:0007442	0.00656739	10.8877	0.418713	3	8	hindgut morphogenesis
GO:0015959	0.00656739	10.8877	0.418713	3	8	diadenosine polyphosphate metabolic process
GO:0021603	0.00656739	10.8877	0.418713	3	8	cranial nerve formation
GO:0031392	0.00656739	10.8877	0.418713	3	8	regulation of prostaglandin biosynthetic process
GO:0061626	0.00656739	10.8877	0.418713	3	8	pharyngeal arch artery morphogenesis
GO:0090084	0.00656739	10.8877	0.418713	3	8	negative regulation of inclusion body assembly
GO:0098789	0.00656739	10.8877	0.418713	3	8	pre-mRNA cleavage required for polyadenylation
GO:1900262	0.00656739	10.8877	0.418713	3	8	regulation of DNA-directed DNA polymerase activity
GO:1900264	0.00656739	10.8877	0.418713	3	8	positive regulation of DNA-directed DNA polymerase activity
GO:1904627	0.00656739	10.8877	0.418713	3	8	response to phorbol 13-acetate 12-myristate
GO:2000542	0.00656739	10.8877	0.418713	3	8	negative regulation of gastrulation
GO:2001279	0.00656739	10.8877	0.418713	3	8	regulation of unsaturated fatty acid biosynthetic process
GO:0006275	0.00666485	2.34466	5.96666	13	114	regulation of DNA replication
GO:0034105	0.00666572	4.03836	1.72719	6	33	positive regulation of tissue remodeling
GO:0014896	0.0066807	2.5674	4.65818	11	89	muscle hypertrophy
GO:0007585	0.00671075	3.16292	2.82631	8	54	respiratory gaseous exchange
GO:0010812	0.00671075	3.16292	2.82631	8	54	negative regulation of cell-substrate adhesion
GO:0040008	0.00683304	1.48339	35.6953	51	682	regulation of growth
GO:0050767	0.00684954	1.43192	44.1742	61	844	regulation of neurogenesis
GO:0030198	0.00690891	1.93109	10.9389	20	209	extracellular matrix organization
GO:0097756	0.00701091	2.42804	5.33859	12	102	negative regulation of blood vessel diameter
GO:0014020	0.00716448	2.32157	6.019	13	115	primary neural tube formation
GO:0003012	0.00719205	1.66763	19.4178	31	371	muscle system process
GO:0014829	0.00719732	4.7801	1.25614	5	24	vascular smooth muscle contraction
GO:2000727	0.00719732	4.7801	1.25614	5	24	positive regulation of cardiac muscle cell differentiation
GO:0006403	0.00723906	2.00188	9.52572	18	182	RNA localization
GO:0044843	0.00723906	2.00188	9.52572	18	182	cell cycle G1/S phase transition
GO:0034332	0.00726075	2.53479	4.71052	11	90	adherens junction organization
GO:0043062	0.00727215	1.92084	10.9912	20	210	extracellular structure organization
GO:1905114	0.00735286	1.57797	25.0705	38	479	cell surface receptor signaling pathway involved in cell-cell signaling
GO:0045103	0.00741458	3.43933	2.30292	7	44	intermediate filament-based process
GO:0046777	0.00746888	1.85082	12.5091	22	239	protein autophosphorylation
GO:0007157	0.00750142	3.09548	2.87865	8	55	heterophilic cell-cell adhesion via plasma membrane cell adhesion molecules
GO:0008015	0.00759788	1.59564	23.5003	36	449	blood circulation
GO:0043588	0.00761861	1.77007	14.812	25	283	skin development
GO:0043484	0.00769329	2.29893	6.07134	13	116	regulation of RNA splicing
GO:0051101	0.00769329	2.29893	6.07134	13	116	regulation of DNA binding
GO:0051704	0.0077762	1.27045	108.499	133	2073	multi-organism process
GO:0001822	0.00783262	1.78901	14.0792	24	269	kidney development
GO:0006282	0.00787933	2.50299	4.76286	11	91	regulation of DNA repair
GO:0000239	0.00792575	36.2695	0.157017	2	3	pachytene
GO:0002930	0.00792575	36.2695	0.157017	2	3	trabecular meshwork development
GO:0003350	0.00792575	36.2695	0.157017	2	3	pulmonary myocardium development
GO:0006680	0.00792575	36.2695	0.157017	2	3	glucosylceramide catabolic process
GO:0006772	0.00792575	36.2695	0.157017	2	3	thiamine metabolic process
GO:0007356	0.00792575	36.2695	0.157017	2	3	thorax and anterior abdomen determination
GO:0010751	0.00792575	36.2695	0.157017	2	3	negative regulation of nitric oxide mediated signal transduction
GO:0031660	0.00792575	36.2695	0.157017	2	3	regulation of cyclin-dependent protein serine/threonine kinase activity involved in G2/M transition of mitotic cell cycle
GO:0031662	0.00792575	36.2695	0.157017	2	3	positive regulation of cyclin-dependent protein serine/threonine kinase activity involved in G2/M transition of mitotic cell cycle
GO:0033668	0.00792575	36.2695	0.157017	2	3	negative regulation by symbiont of host apoptotic process
GO:0035860	0.00792575	36.2695	0.157017	2	3	glial cell-derived neurotrophic factor receptor signaling pathway
GO:0042723	0.00792575	36.2695	0.157017	2	3	thiamine-containing compound metabolic process
GO:0044725	0.00792575	36.2695	0.157017	2	3	chromatin reprogramming in the zygote
GO:0052041	0.00792575	36.2695	0.157017	2	3	negative regulation by symbiont of host programmed cell death
GO:0052490	0.00792575	36.2695	0.157017	2	3	negative regulation by organism of programmed cell death in other organism involved in symbiotic interaction
GO:0060154	0.00792575	36.2695	0.157017	2	3	cellular process regulating host cell cycle in response to virus
GO:0061144	0.00792575	36.2695	0.157017	2	3	alveolar secondary septum development
GO:0071707	0.00792575	36.2695	0.157017	2	3	immunoglobulin heavy chain V-D-J recombination
GO:0090298	0.00792575	36.2695	0.157017	2	3	negative regulation of mitochondrial DNA replication
GO:0110021	0.00792575	36.2695	0.157017	2	3	cardiac muscle myoblast proliferation
GO:0110022	0.00792575	36.2695	0.157017	2	3	regulation of cardiac muscle myoblast proliferation
GO:0110024	0.00792575	36.2695	0.157017	2	3	positive regulation of cardiac muscle myoblast proliferation
GO:1901536	0.00792575	36.2695	0.157017	2	3	negative regulation of DNA demethylation
GO:0045669	0.00795179	2.82287	3.50672	9	67	positive regulation of osteoblast differentiation
GO:0051145	0.00795179	2.82287	3.50672	9	67	smooth muscle cell differentiation
GO:0000082	0.00799356	2.02593	8.89765	17	170	G1/S transition of mitotic cell cycle
GO:0001764	0.00799356	2.02593	8.89765	17	170	neuron migration
GO:0038034	0.00803661	2.63735	4.13479	10	79	signal transduction in absence of ligand
GO:0097192	0.00803661	2.63735	4.13479	10	79	extrinsic apoptotic signaling pathway in absence of ligand
GO:0006302	0.00807558	1.97758	9.6304	18	184	double-strand break repair
GO:0071901	0.0081595	2.37504	5.44327	12	104	negative regulation of protein serine/threonine kinase activity
GO:0040037	0.00819321	6.05176	0.837426	4	16	negative regulation of fibroblast growth factor receptor signaling pathway
GO:0060547	0.00819321	6.05176	0.837426	4	16	negative regulation of necrotic cell death
GO:0009855	0.00820482	2.19883	6.80409	14	130	determination of bilateral symmetry
GO:0008064	0.00830624	2.06845	8.21725	16	157	regulation of actin polymerization or depolymerization
GO:0006360	0.00839297	3.34867	2.35526	7	45	transcription from RNA polymerase I promoter
GO:0070193	0.00861596	4.54089	1.30848	5	25	synaptonemal complex organization
GO:0003013	0.00867627	1.58004	23.7096	36	453	circulatory system process
GO:0009799	0.00875748	2.17994	6.85643	14	131	specification of symmetry
GO:0070646	0.00875748	2.17994	6.85643	14	131	protein modification by small protein removal
GO:0010660	0.00876581	2.59956	4.18713	10	80	regulation of muscle cell apoptotic process
GO:0032436	0.00876581	2.59956	4.18713	10	80	positive regulation of proteasomal ubiquitin-dependent protein catabolic process
GO:0030832	0.00880705	2.05379	8.26958	16	158	regulation of actin filament length
GO:0060441	0.00894002	3.75952	1.83187	6	35	epithelial tube branching involved in lung morphogenesis
GO:0051147	0.00898824	1.95386	9.73508	18	186	regulation of muscle cell differentiation
GO:0007015	0.00908612	1.66686	18.1617	29	347	actin filament organization
GO:0006333	0.00910906	2.10257	7.58918	15	145	chromatin assembly or disassembly
GO:0071822	0.00916149	1.31748	73.7982	94	1410	protein complex subunit organization
GO:0000377	0.00918031	1.84236	11.9857	21	229	RNA splicing, via transesterification reactions with bulged adenosine as nucleophile
GO:0000398	0.00918031	1.84236	11.9857	21	229	mRNA splicing, via spliceosome
GO:0043388	0.00929045	2.96887	2.98333	8	57	positive regulation of DNA binding
GO:2000736	0.00929045	2.96887	2.98333	8	57	regulation of stem cell differentiation
GO:0042221	0.00929466	1.19675	208.886	240	3991	response to chemical
GO:0097193	0.00940815	1.73603	15.0737	25	288	intrinsic apoptotic signaling pathway
GO:0006368	0.00946303	3.26266	2.4076	7	46	transcription elongation from RNA polymerase II promoter
GO:0060043	0.00946303	3.26266	2.4076	7	46	regulation of cardiac muscle cell proliferation
GO:0046824	0.00946626	2.23356	6.22836	13	119	positive regulation of nucleocytoplasmic transport
GO:0003056	0.00947054	9.07271	0.471052	3	9	regulation of vascular smooth muscle contraction
GO:0003223	0.00947054	9.07271	0.471052	3	9	ventricular compact myocardium morphogenesis
GO:0021891	0.00947054	9.07271	0.471052	3	9	olfactory bulb interneuron development
GO:0046877	0.00947054	9.07271	0.471052	3	9	regulation of saliva secretion
GO:0051549	0.00947054	9.07271	0.471052	3	9	positive regulation of keratinocyte migration
GO:0060592	0.00947054	9.07271	0.471052	3	9	mammary gland formation
GO:0061525	0.00947054	9.07271	0.471052	3	9	hindgut development
GO:2001046	0.00947054	9.07271	0.471052	3	9	positive regulation of integrin-mediated signaling pathway
GO:0048525	0.00954464	2.56283	4.23947	10	81	negative regulation of viral process
GO:0048663	0.00954464	2.56283	4.23947	10	81	neuron fate commitment
GO:0000375	0.0096208	1.83346	12.038	21	230	RNA splicing, via transesterification reactions
GO:0051960	0.00963433	1.38639	49.2511	66	941	regulation of nervous system development
GO:0044089	0.00978815	1.54577	25.5415	38	488	positive regulation of cellular component biogenesis
GO:0021953	0.00979112	1.86153	11.3053	20	216	central nervous system neuron differentiation
GO:0061136	0.00988069	2.02509	8.37426	16	160	regulation of proteasomal protein catabolic process
GO:0060840	0.00998282	2.4122	4.91988	11	94	artery development
GO:0031023	0.0101233	2.21259	6.2807	13	120	microtubule organizing center organization
GO:0048565	0.0101233	2.21259	6.2807	13	120	digestive tract development
GO:0003299	0.0102167	4.32446	1.36082	5	26	muscle hypertrophy in response to stress
GO:0014898	0.0102167	4.32446	1.36082	5	26	cardiac muscle hypertrophy in response to stress
GO:0060037	0.0102167	4.32446	1.36082	5	26	pharyngeal system development
GO:1900117	0.0102167	4.32446	1.36082	5	26	regulation of execution phase of apoptosis
GO:0007155	0.0102431	1.33144	65.2146	84	1246	cell adhesion
GO:0050931	0.0102638	3.63404	1.88421	6	36	pigment cell differentiation
GO:0010002	0.010277	5.58599	0.889765	4	17	cardioblast differentiation
GO:0035518	0.010277	5.58599	0.889765	4	17	histone H2A monoubiquitination
GO:0048368	0.010277	5.58599	0.889765	4	17	lateral mesoderm development
GO:0060973	0.010277	5.58599	0.889765	4	17	cell migration involved in heart development
GO:2001022	0.0103752	2.52712	4.29181	10	82	positive regulation of response to DNA damage stimulus
GO:0043542	0.0104551	2.01103	8.4266	16	161	endothelial cell migration
GO:0001558	0.0105638	1.60303	20.7786	32	397	regulation of cell growth
GO:0034728	0.0105932	2.12515	7.01345	14	134	nucleosome organization
GO:0060993	0.0107722	2.38338	4.97222	11	95	kidney morphogenesis
GO:0007368	0.0108154	2.192	6.33304	13	121	determination of left/right symmetry
GO:0008630	0.0108941	2.27568	5.65263	12	108	intrinsic apoptotic signaling pathway in response to DNA damage
GO:0009953	0.0108941	2.27568	5.65263	12	108	dorsal/ventral pattern formation
GO:0006461	0.0110525	1.3244	66.3137	85	1267	protein complex assembly
GO:0009894	0.0110823	1.42967	38.3646	53	733	regulation of catabolic process
GO:2001235	0.0111039	1.94895	9.21169	17	176	positive regulation of apoptotic signaling pathway
GO:0006892	0.0112595	2.49239	4.34415	10	83	post-Golgi vesicle-mediated transport
GO:0007229	0.0112595	2.49239	4.34415	10	83	integrin-mediated signaling pathway
GO:0070271	0.0112606	1.32321	66.366	85	1268	protein complex biogenesis
GO:0071156	0.0113793	2.85219	3.08801	8	59	regulation of cell cycle arrest
GO:0031333	0.0115436	2.17179	6.38538	13	122	negative regulation of protein complex assembly
GO:0007052	0.0116084	2.35523	5.02456	11	96	mitotic spindle organization
GO:0042310	0.0116084	2.35523	5.02456	11	96	vasoconstriction
GO:0045778	0.0116084	2.35523	5.02456	11	96	positive regulation of ossification
GO:1905330	0.011677	2.25211	5.70497	12	109	regulation of morphogenesis of an epithelium
GO:0001706	0.0117208	3.51665	1.93655	6	37	endoderm formation
GO:0021955	0.0117208	3.51665	1.93655	6	37	central nervous system neuron axonogenesis
GO:0071158	0.0117208	3.51665	1.93655	6	37	positive regulation of cell cycle arrest
GO:0008380	0.01175	1.63044	18.5281	29	354	RNA splicing
GO:0070085	0.0118292	1.82397	11.5146	20	220	glycosylation
GO:0007264	0.0118896	1.57545	21.7731	33	416	small GTPase mediated signal transduction
GO:0010665	0.0118968	3.10323	2.51228	7	48	regulation of cardiac muscle cell apoptotic process
GO:0010862	0.0118968	3.10323	2.51228	7	48	positive regulation of pathway-restricted SMAD protein phosphorylation
GO:0010720	0.0118991	1.47608	30.8801	44	590	positive regulation of cell development
GO:1901566	0.0119056	1.28404	84.4754	105	1614	organonitrogen compound biosynthetic process
GO:0030178	0.0119754	2.09012	7.11812	14	136	negative regulation of Wnt signaling pathway
GO:0014887	0.0120097	4.12771	1.41316	5	27	cardiac muscle adaptation
GO:0035987	0.0120097	4.12771	1.41316	5	27	endodermal cell differentiation
GO:0006611	0.0123093	2.15195	6.43771	13	123	protein export from nucleus
GO:0090596	0.0124741	1.69048	15.44	25	295	sensory organ morphogenesis
GO:1901137	0.0124846	1.45805	32.6596	46	624	carbohydrate derivative biosynthetic process
GO:1904375	0.0124933	2.32774	5.0769	11	97	regulation of protein localization to cell periphery
GO:0003158	0.0125024	2.22903	5.75731	12	110	endothelium development
GO:0043507	0.0125648	2.59825	3.76842	9	72	positive regulation of JUN kinase activity
GO:1902117	0.0125648	2.59825	3.76842	9	72	positive regulation of organelle assembly
GO:0006486	0.0126479	1.84286	10.8342	19	207	protein glycosylation
GO:0008406	0.0126479	1.84286	10.8342	19	207	gonad development
GO:0043413	0.0126479	1.84286	10.8342	19	207	macromolecule glycosylation
GO:0007398	0.0126753	5.18676	0.942105	4	18	ectoderm development
GO:0034111	0.0126753	5.18676	0.942105	4	18	negative regulation of homotypic cell-cell adhesion
GO:0030856	0.0127171	2.07304	7.17046	14	137	regulation of epithelial cell differentiation
GO:0022610	0.0128197	1.31708	65.8426	84	1258	biological adhesion
GO:0008154	0.0129826	1.9126	9.36871	17	179	actin polymerization or depolymerization
GO:0010457	0.0130082	7.77626	0.523391	3	10	centriole-centriole cohesion
GO:0033084	0.0130082	7.77626	0.523391	3	10	regulation of immature T cell proliferation in thymus
GO:0035330	0.0130082	7.77626	0.523391	3	10	regulation of hippo signaling
GO:0035646	0.0130082	7.77626	0.523391	3	10	endosome to melanosome transport
GO:0043485	0.0130082	7.77626	0.523391	3	10	endosome to pigment granule transport
GO:0044154	0.0130082	7.77626	0.523391	3	10	histone H3-K14 acetylation
GO:0048739	0.0130082	7.77626	0.523391	3	10	cardiac muscle fiber development
GO:0048757	0.0130082	7.77626	0.523391	3	10	pigment granule maturation
GO:0048934	0.0130082	7.77626	0.523391	3	10	peripheral nervous system neuron differentiation
GO:0048935	0.0130082	7.77626	0.523391	3	10	peripheral nervous system neuron development
GO:0051177	0.0130082	7.77626	0.523391	3	10	meiotic sister chromatid cohesion
GO:0060710	0.0130082	7.77626	0.523391	3	10	chorio-allantoic fusion
GO:0072697	0.0130082	7.77626	0.523391	3	10	protein localization to cell cortex
GO:0098787	0.0130082	7.77626	0.523391	3	10	mRNA cleavage involved in mRNA processing
GO:1902459	0.0130082	7.77626	0.523391	3	10	positive regulation of stem cell population maintenance
GO:1904659	0.0130082	7.77626	0.523391	3	10	glucose transmembrane transport
GO:0010657	0.0131979	2.42571	4.44883	10	85	muscle cell apoptotic process
GO:1901214	0.0132189	1.62883	17.9	28	342	regulation of neuron death
GO:0032872	0.0132599	1.83302	10.8865	19	208	regulation of stress-activated MAPK cascade
GO:0032941	0.0132697	3.0292	2.56462	7	49	secretion by tissue
GO:0045739	0.0132697	3.0292	2.56462	7	49	positive regulation of DNA repair
GO:0051445	0.0132697	3.0292	2.56462	7	49	regulation of meiotic cell cycle
GO:1902041	0.0132697	3.0292	2.56462	7	49	regulation of extrinsic apoptotic signaling pathway via death domain receptors
GO:0010762	0.0133177	3.40661	1.98889	6	38	regulation of fibroblast migration
GO:0001952	0.0134285	2.30088	5.12924	11	98	regulation of cell-matrix adhesion
GO:0060348	0.0134966	1.86437	10.1538	18	194	bone development
GO:0019229	0.0136864	2.55754	3.82076	9	73	regulation of vasoconstriction
GO:0043966	0.0137952	2.74431	3.19269	8	61	histone H3 acetylation
GO:0045661	0.0137952	2.74431	3.19269	8	61	regulation of myoblast differentiation
GO:0044403	0.0138376	1.6381	17.1672	27	328	symbiosis, encompassing mutualism through parasitism
GO:0070302	0.013895	1.82329	10.9389	19	209	regulation of stress-activated protein kinase signaling cascade
GO:0021871	0.0140048	3.94807	1.4655	5	28	forebrain regionalization
GO:0021952	0.0140048	3.94807	1.4655	5	28	central nervous system projection neuron axonogenesis
GO:0044003	0.0140048	3.94807	1.4655	5	28	modification by symbiont of host morphology or physiology
GO:0045992	0.0140048	3.94807	1.4655	5	28	negative regulation of embryonic development
GO:1902042	0.0140048	3.94807	1.4655	5	28	negative regulation of extrinsic apoptotic signaling pathway via death domain receptors
GO:0048638	0.0140161	1.60537	18.7898	29	359	regulation of developmental growth
GO:0051098	0.0140161	1.60537	18.7898	29	359	regulation of binding
GO:0051701	0.0142866	2.18426	5.86198	12	112	interaction with host
GO:0048666	0.0143109	1.32827	59.0386	76	1128	neuron development
GO:0045446	0.0144158	2.27463	5.18158	11	99	endothelial cell differentiation
GO:0043623	0.0144768	1.47718	28.7342	41	549	cellular protein complex assembly
GO:0010662	0.0147526	2.95862	2.61696	7	50	regulation of striated muscle cell apoptotic process
GO:0035137	0.0147526	2.95862	2.61696	7	50	hindlimb morphogenesis
GO:1902904	0.0148428	2.09454	6.59473	13	126	negative regulation of supramolecular fiber organization
GO:0008625	0.0148803	2.51808	3.8731	9	74	extrinsic apoptotic signaling pathway via death domain receptors
GO:0045071	0.0150605	3.30323	2.04123	6	39	negative regulation of viral genome replication
GO:2000725	0.0150605	3.30323	2.04123	6	39	regulation of cardiac muscle cell differentiation
GO:0072073	0.0151569	2.02341	7.32748	14	140	kidney epithelium development
GO:0007098	0.0152482	2.16253	5.91432	12	113	centrosome cycle
GO:0007127	0.0152482	2.16253	5.91432	12	113	meiosis I
GO:0006323	0.0152497	1.91781	8.79298	16	168	DNA packaging
GO:0006643	0.0152497	1.91781	8.79298	16	168	membrane lipid metabolic process
GO:0000711	0.0153017	18.1339	0.209357	2	4	meiotic DNA repair synthesis
GO:0001712	0.0153017	18.1339	0.209357	2	4	ectodermal cell fate commitment
GO:0001880	0.0153017	18.1339	0.209357	2	4	Mullerian duct regression
GO:0006659	0.0153017	18.1339	0.209357	2	4	phosphatidylserine biosynthetic process
GO:0010748	0.0153017	18.1339	0.209357	2	4	negative regulation of plasma membrane long-chain fatty acid transport
GO:0010749	0.0153017	18.1339	0.209357	2	4	regulation of nitric oxide mediated signal transduction
GO:0021650	0.0153017	18.1339	0.209357	2	4	vestibulocochlear nerve formation
GO:0023021	0.0153017	18.1339	0.209357	2	4	termination of signal transduction
GO:0030538	0.0153017	18.1339	0.209357	2	4	embryonic genitalia morphogenesis
GO:0033563	0.0153017	18.1339	0.209357	2	4	dorsal/ventral axon guidance
GO:0034334	0.0153017	18.1339	0.209357	2	4	adherens junction maintenance
GO:0035624	0.0153017	18.1339	0.209357	2	4	receptor transactivation
GO:0035625	0.0153017	18.1339	0.209357	2	4	epidermal growth factor-activated receptor transactivation by G-protein coupled receptor signaling pathway
GO:0046655	0.0153017	18.1339	0.209357	2	4	folic acid metabolic process
GO:0048382	0.0153017	18.1339	0.209357	2	4	mesendoderm development
GO:0048619	0.0153017	18.1339	0.209357	2	4	embryonic hindgut morphogenesis
GO:0048625	0.0153017	18.1339	0.209357	2	4	myoblast fate commitment
GO:0051593	0.0153017	18.1339	0.209357	2	4	response to folic acid
GO:0060528	0.0153017	18.1339	0.209357	2	4	secretory columnal luminar epithelial cell differentiation involved in prostate glandular acinus development
GO:0060594	0.0153017	18.1339	0.209357	2	4	mammary gland specification
GO:0070346	0.0153017	18.1339	0.209357	2	4	positive regulation of fat cell proliferation
GO:0071883	0.0153017	18.1339	0.209357	2	4	activation of MAPK activity by adrenergic receptor signaling pathway
GO:0090086	0.0153017	18.1339	0.209357	2	4	negative regulation of protein deubiquitination
GO:0090154	0.0153017	18.1339	0.209357	2	4	positive regulation of sphingolipid biosynthetic process
GO:0090296	0.0153017	18.1339	0.209357	2	4	regulation of mitochondrial DNA replication
GO:1901535	0.0153017	18.1339	0.209357	2	4	regulation of DNA demethylation
GO:1901859	0.0153017	18.1339	0.209357	2	4	negative regulation of mitochondrial DNA metabolic process
GO:1902949	0.0153017	18.1339	0.209357	2	4	positive regulation of tau-protein kinase activity
GO:2000097	0.0153017	18.1339	0.209357	2	4	regulation of smooth muscle cell-matrix adhesion
GO:2000298	0.0153017	18.1339	0.209357	2	4	regulation of Rho-dependent protein serine/threonine kinase activity
GO:2000304	0.0153017	18.1339	0.209357	2	4	positive regulation of ceramide biosynthetic process
GO:0048477	0.0153764	2.36249	4.55351	10	87	oogenesis
GO:0006907	0.0154029	4.84076	0.994444	4	19	pinocytosis
GO:0010971	0.0154029	4.84076	0.994444	4	19	positive regulation of G2/M transition of mitotic cell cycle
GO:0035994	0.0154029	4.84076	0.994444	4	19	response to muscle stretch
GO:0043046	0.0154029	4.84076	0.994444	4	19	DNA methylation involved in gamete generation
GO:0070498	0.0154029	4.84076	0.994444	4	19	interleukin-1-mediated signaling pathway
GO:0097205	0.0154029	4.84076	0.994444	4	19	renal filtration
GO:0043500	0.0154567	2.24897	5.23391	11	100	muscle adaptation
GO:0001933	0.0156982	1.55115	21.4067	32	409	negative regulation of protein phosphorylation
GO:0033993	0.0158466	1.38902	40.8769	55	781	response to lipid
GO:0001655	0.0159775	1.61633	17.3766	27	332	urogenital system development
GO:0120032	0.0160547	1.90519	8.84532	16	169	regulation of plasma membrane bounded cell projection assembly
GO:0035886	0.0162108	3.78339	1.51784	5	29	vascular smooth muscle cell differentiation
GO:0045879	0.0162108	3.78339	1.51784	5	29	negative regulation of smoothened signaling pathway
GO:1900087	0.0162108	3.78339	1.51784	5	29	positive regulation of G1/S transition of mitotic cell cycle
GO:1905476	0.0162108	3.78339	1.51784	5	29	negative regulation of protein localization to membrane
GO:0010811	0.016258	2.14123	5.96666	12	114	positive regulation of cell-substrate adhesion
GO:0043281	0.0163353	1.82262	10.3632	18	198	regulation of cysteine-type endopeptidase activity involved in apoptotic process
GO:0048806	0.0163497	2.89125	2.6693	7	51	genitalia development
GO:0032272	0.016565	2.64428	3.29737	8	63	negative regulation of protein polymerization
GO:1903311	0.0171127	1.81246	10.4155	18	199	regulation of mRNA metabolic process
GO:0007128	0.0171993	6.80392	0.575731	3	11	meiotic prophase I
GO:0033080	0.0171993	6.80392	0.575731	3	11	immature T cell proliferation in thymus
GO:0043482	0.0171993	6.80392	0.575731	3	11	cellular pigment accumulation
GO:0045144	0.0171993	6.80392	0.575731	3	11	meiotic sister chromatid segregation
GO:0051324	0.0171993	6.80392	0.575731	3	11	prophase
GO:0051547	0.0171993	6.80392	0.575731	3	11	regulation of keratinocyte migration
GO:0051639	0.0171993	6.80392	0.575731	3	11	actin filament network formation
GO:0060056	0.0171993	6.80392	0.575731	3	11	mammary gland involution
GO:0060872	0.0171993	6.80392	0.575731	3	11	semicircular canal development
GO:0061309	0.0171993	6.80392	0.575731	3	11	cardiac neural crest cell development involved in outflow tract morphogenesis
GO:0070472	0.0171993	6.80392	0.575731	3	11	regulation of uterine smooth muscle contraction
GO:2000288	0.0171993	6.80392	0.575731	3	11	positive regulation of myoblast proliferation
GO:0044419	0.0174796	1.58779	18.3187	28	350	interspecies interaction between organisms
GO:0060491	0.0177631	1.88044	8.94999	16	171	regulation of cell projection assembly
GO:0065004	0.0177631	1.88044	8.94999	16	171	protein-DNA complex assembly
GO:0032880	0.0178752	1.32793	54.328	70	1038	regulation of protein localization
GO:0001654	0.0180052	1.55667	19.9936	30	382	eye development
GO:0010659	0.0180655	2.82688	2.72164	7	52	cardiac muscle cell apoptotic process
GO:0006513	0.0180906	2.59695	3.34971	8	64	protein monoubiquitination
GO:0072001	0.0183591	1.64621	15.1784	24	290	renal system development
GO:0043583	0.0184168	1.73633	12.038	20	230	ear development
GO:1902850	0.0184279	2.09987	6.07134	12	116	microtubule cytoskeleton organization involved in mitosis
GO:0010763	0.0184728	4.53801	1.04678	4	20	positive regulation of fibroblast migration
GO:0016339	0.0184728	4.53801	1.04678	4	20	calcium-dependent cell-cell adhesion via plasma membrane cell adhesion molecules
GO:0042730	0.0184728	4.53801	1.04678	4	20	fibrinolysis
GO:0046325	0.0184728	4.53801	1.04678	4	20	negative regulation of glucose import
GO:0050434	0.0184728	4.53801	1.04678	4	20	positive regulation of viral transcription
GO:0061050	0.0184728	4.53801	1.04678	4	20	regulation of cell growth involved in cardiac muscle cell development
GO:1902105	0.018473	1.66494	14.3933	23	275	regulation of leukocyte differentiation
GO:0045662	0.0186363	3.6319	1.57017	5	30	negative regulation of myoblast differentiation
GO:0035107	0.0186679	1.8683	9.00233	16	172	appendage morphogenesis
GO:0035108	0.0186679	1.8683	9.00233	16	172	limb morphogenesis
GO:0007565	0.0188176	2.02257	6.80409	13	130	female pregnancy
GO:0045017	0.0188176	2.02257	6.80409	13	130	glycerolipid biosynthetic process
GO:0034655	0.0188656	1.6235	16.0158	25	306	nucleobase-containing compound catabolic process
GO:0031103	0.019008	3.11419	2.1459	6	41	axon regeneration
GO:0046782	0.019008	3.11419	2.1459	6	41	regulation of viral transcription
GO:0061028	0.019008	3.11419	2.1459	6	41	establishment of endothelial barrier
GO:1903050	0.0192224	1.82194	9.78742	17	187	regulation of proteolysis involved in cellular protein catabolic process
GO:0051716	0.0194255	1.13914	385.582	419	7367	cellular response to stimulus
GO:1903901	0.0197143	2.55127	3.40204	8	65	negative regulation of viral life cycle
GO:0043086	0.0197454	1.40174	35.3289	48	675	negative regulation of catalytic activity
GO:0048066	0.0199039	2.7653	2.77397	7	53	developmental pigmentation
GO:0048546	0.0199039	2.7653	2.77397	7	53	digestive tract morphogenesis
GO:0050994	0.0199039	2.7653	2.77397	7	53	regulation of lipid catabolic process
GO:0030162	0.0199552	1.40597	34.4915	47	659	regulation of proteolysis
GO:0045844	0.0204306	2.37168	4.08245	9	78	positive regulation of striated muscle tissue development
GO:0048636	0.0204306	2.37168	4.08245	9	78	positive regulation of muscle organ development
GO:0015931	0.020583	1.84448	9.10701	16	174	nucleobase-containing compound transport
GO:0031175	0.0207645	1.32487	52.0774	67	995	neuron projection development
GO:1902806	0.0208075	2.06006	6.17602	12	118	regulation of cell cycle G1/S phase transition
GO:0051130	0.0208349	1.29109	64.5865	81	1234	positive regulation of cellular component organization
GO:0016202	0.0209143	1.88379	8.37426	15	160	regulation of striated muscle tissue development
GO:0050657	0.0210971	1.93091	7.64152	14	146	nucleic acid transport
GO:0050658	0.0210971	1.93091	7.64152	14	146	RNA transport
GO:0006356	0.0212889	3.49205	1.62251	5	31	regulation of transcription from RNA polymerase I promoter
GO:0006692	0.0212889	3.49205	1.62251	5	31	prostanoid metabolic process
GO:0006693	0.0212889	3.49205	1.62251	5	31	prostaglandin metabolic process
GO:0010613	0.0212889	3.49205	1.62251	5	31	positive regulation of cardiac muscle hypertrophy
GO:0014742	0.0212889	3.49205	1.62251	5	31	positive regulation of muscle hypertrophy
GO:0060977	0.0212889	3.49205	1.62251	5	31	coronary vasculature morphogenesis
GO:0042116	0.021439	2.50717	3.45438	8	66	macrophage activation
GO:0019058	0.0215948	1.8328	9.15935	16	175	viral life cycle
GO:0044270	0.0217572	1.56936	17.8476	27	341	cellular nitrogen compound catabolic process
GO:0010658	0.0218688	2.70634	2.82631	7	54	striated muscle cell apoptotic process
GO:0051450	0.021896	4.27088	1.09912	4	21	myoblast proliferation
GO:0070841	0.021896	4.27088	1.09912	4	21	inclusion body assembly
GO:0046907	0.0219595	1.2558	81.9631	100	1566	intracellular transport
GO:0048661	0.0219806	2.21794	4.8152	10	92	positive regulation of smooth muscle cell proliferation
GO:0050792	0.0219889	1.87081	8.4266	15	161	regulation of viral process
GO:0034248	0.0220096	1.50642	21.9824	32	420	regulation of cellular amide metabolic process
GO:0048024	0.0220242	2.33769	4.13479	9	79	regulation of mRNA splicing, via spliceosome
GO:0097581	0.0220242	2.33769	4.13479	9	79	lamellipodium organization
GO:1901863	0.0220242	2.33769	4.13479	9	79	positive regulation of muscle tissue development
GO:0000279	0.0220542	6.04766	0.62807	3	12	M phase
GO:0033083	0.0220542	6.04766	0.62807	3	12	regulation of immature T cell proliferation
GO:0043476	0.0220542	6.04766	0.62807	3	12	pigment accumulation
GO:0060019	0.0220542	6.04766	0.62807	3	12	radial glial cell differentiation
GO:0060033	0.0220542	6.04766	0.62807	3	12	anatomical structure regression
GO:0060525	0.0220542	6.04766	0.62807	3	12	prostate glandular acinus development
GO:0070341	0.0220542	6.04766	0.62807	3	12	fat cell proliferation
GO:0070344	0.0220542	6.04766	0.62807	3	12	regulation of fat cell proliferation
GO:0070471	0.0220542	6.04766	0.62807	3	12	uterine smooth muscle contraction
GO:0098762	0.0220542	6.04766	0.62807	3	12	meiotic cell cycle phase
GO:0098764	0.0220542	6.04766	0.62807	3	12	meiosis I cell cycle phase
GO:1900402	0.0220542	6.04766	0.62807	3	12	regulation of carbohydrate metabolic process by regulation of transcription from RNA polymerase II promoter
GO:0072657	0.0220714	1.4959	22.8199	33	436	protein localization to membrane
GO:0042471	0.0222884	1.97174	6.96111	13	133	ear morphogenesis
GO:0048588	0.0225743	1.72265	11.5146	19	220	developmental cell growth
GO:2000045	0.0229242	2.10636	5.54795	11	106	regulation of G1/S transition of mitotic cell cycle
GO:0007422	0.0232678	2.46457	3.50672	8	67	peripheral nervous system development
GO:0048747	0.0232678	2.46457	3.50672	8	67	muscle fiber development
GO:0032874	0.0234217	1.90192	7.74619	14	148	positive regulation of stress-activated MAPK cascade
GO:0045132	0.0235158	2.19112	4.86754	10	93	meiotic chromosome segregation
GO:0030216	0.0235449	1.95535	7.01345	13	134	keratinocyte differentiation
GO:0055123	0.0235449	1.95535	7.01345	13	134	digestive system development
GO:0002064	0.0235605	1.68764	12.352	20	236	epithelial cell development
GO:0030199	0.0236075	2.94559	2.25058	6	43	collagen fibril organization
GO:0045104	0.0236075	2.94559	2.25058	6	43	intermediate filament cytoskeleton organization
GO:0045862	0.0236599	1.60349	15.5447	24	297	positive regulation of proteolysis
GO:0046850	0.023964	2.64984	2.87865	7	55	regulation of bone remodeling
GO:0090307	0.023964	2.64984	2.87865	7	55	mitotic spindle assembly
GO:0006936	0.0239698	1.61943	14.7596	23	282	muscle contraction
GO:0010453	0.0241754	3.36257	1.67485	5	32	regulation of cell fate commitment
GO:0033598	0.0241754	3.36257	1.67485	5	32	mammary gland epithelial cell proliferation
GO:0043001	0.0241754	3.36257	1.67485	5	32	Golgi to plasma membrane protein transport
GO:0046329	0.0241754	3.36257	1.67485	5	32	negative regulation of JNK cascade
GO:0046461	0.0241754	3.36257	1.67485	5	32	neutral lipid catabolic process
GO:0046464	0.0241754	3.36257	1.67485	5	32	acylglycerol catabolic process
GO:1901861	0.0242621	1.84536	8.53128	15	163	regulation of muscle tissue development
GO:0048193	0.0245212	1.70553	11.6193	19	222	Golgi vesicle transport
GO:0002248	0.0246224	12.0887	0.261696	2	5	connective tissue replacement involved in inflammatory response wound healing
GO:0003192	0.0246224	12.0887	0.261696	2	5	mitral valve formation
GO:0007354	0.0246224	12.0887	0.261696	2	5	zygotic determination of anterior/posterior axis, embryo
GO:0008616	0.0246224	12.0887	0.261696	2	5	queuosine biosynthetic process
GO:0021855	0.0246224	12.0887	0.261696	2	5	hypothalamus cell migration
GO:0030205	0.0246224	12.0887	0.261696	2	5	dermatan sulfate metabolic process
GO:0032364	0.0246224	12.0887	0.261696	2	5	oxygen homeostasis
GO:0033088	0.0246224	12.0887	0.261696	2	5	negative regulation of immature T cell proliferation in thymus
GO:0033629	0.0246224	12.0887	0.261696	2	5	negative regulation of cell adhesion mediated by integrin
GO:0042997	0.0246224	12.0887	0.261696	2	5	negative regulation of Golgi to plasma membrane protein transport
GO:0044849	0.0246224	12.0887	0.261696	2	5	estrous cycle
GO:0046116	0.0246224	12.0887	0.261696	2	5	queuosine metabolic process
GO:0048808	0.0246224	12.0887	0.261696	2	5	male genitalia morphogenesis
GO:0051891	0.0246224	12.0887	0.261696	2	5	positive regulation of cardioblast differentiation
GO:0052150	0.0246224	12.0887	0.261696	2	5	modulation by symbiont of host apoptotic process
GO:0060057	0.0246224	12.0887	0.261696	2	5	apoptotic process involved in mammary gland involution
GO:0060058	0.0246224	12.0887	0.261696	2	5	positive regulation of apoptotic process involved in mammary gland involution
GO:0060666	0.0246224	12.0887	0.261696	2	5	dichotomous subdivision of terminal units involved in salivary gland branching
GO:0060916	0.0246224	12.0887	0.261696	2	5	mesenchymal cell proliferation involved in lung development
GO:0071671	0.0246224	12.0887	0.261696	2	5	regulation of smooth muscle cell chemotaxis
GO:0090598	0.0246224	12.0887	0.261696	2	5	male anatomical structure morphogenesis
GO:0090611	0.0246224	12.0887	0.261696	2	5	ubiquitin-independent protein catabolic process via the multivesicular body sorting pathway
GO:1901078	0.0246224	12.0887	0.261696	2	5	negative regulation of relaxation of muscle
GO:1902339	0.0246224	12.0887	0.261696	2	5	positive regulation of apoptotic process involved in morphogenesis
GO:1903232	0.0246224	12.0887	0.261696	2	5	melanosome assembly
GO:1903519	0.0246224	12.0887	0.261696	2	5	regulation of mammary gland involution
GO:1903521	0.0246224	12.0887	0.261696	2	5	positive regulation of mammary gland involution
GO:1904747	0.0246224	12.0887	0.261696	2	5	positive regulation of apoptotic process involved in development
GO:2000346	0.0246224	12.0887	0.261696	2	5	negative regulation of hepatocyte proliferation
GO:2000382	0.0246224	12.0887	0.261696	2	5	positive regulation of mesoderm development
GO:2000659	0.0246224	12.0887	0.261696	2	5	regulation of interleukin-1-mediated signaling pathway
GO:0051236	0.0246533	1.88775	7.79853	14	149	establishment of RNA localization
GO:0070304	0.0246533	1.88775	7.79853	14	149	positive regulation of stress-activated protein kinase signaling cascade
GO:0060341	0.0250127	1.32468	48.152	62	920	regulation of cellular localization
GO:0019751	0.0251268	2.16494	4.91988	10	94	polyol metabolic process
GO:0006919	0.0252034	2.42338	3.55906	8	68	activation of cysteine-type endopeptidase activity involved in apoptotic process
GO:0048332	0.0252034	2.42338	3.55906	8	68	mesoderm morphogenesis
GO:0048844	0.0252034	2.42338	3.55906	8	68	artery morphogenesis
GO:0006913	0.0254329	1.49739	21.4067	31	409	nucleocytoplasmic transport
GO:0033673	0.025499	1.67201	12.4567	20	238	negative regulation of kinase activity
GO:0051258	0.025499	1.67201	12.4567	20	238	protein polymerization
GO:0032535	0.0256103	1.54441	18.1093	27	346	regulation of cellular component size
GO:0003272	0.0256811	4.03342	1.15146	4	22	endocardial cushion formation
GO:0007130	0.0256811	4.03342	1.15146	4	22	synaptonemal complex assembly
GO:0048339	0.0256811	4.03342	1.15146	4	22	paraxial mesoderm development
GO:0048857	0.0256811	4.03342	1.15146	4	22	neural nucleus development
GO:2000679	0.0256811	4.03342	1.15146	4	22	positive regulation of transcription regulatory region DNA binding
GO:2000738	0.0256811	4.03342	1.15146	4	22	positive regulation of stem cell differentiation
GO:0050896	0.025823	1.12533	467.127	500	8925	response to stimulus
GO:0042476	0.0259178	2.06275	5.65263	11	108	odontogenesis
GO:2000278	0.0259178	2.06275	5.65263	11	108	regulation of DNA biosynthetic process
GO:0070997	0.0260063	1.51667	19.7842	29	378	neuron death
GO:0016042	0.0260758	1.62382	14.0792	22	269	lipid catabolic process
GO:0010712	0.0261643	2.86795	2.30292	6	44	regulation of collagen metabolic process
GO:0019083	0.0261643	2.86795	2.30292	6	44	viral transcription
GO:0034605	0.0261643	2.86795	2.30292	6	44	cellular response to heat
GO:0071300	0.0261643	2.86795	2.30292	6	44	cellular response to retinoic acid
GO:2001021	0.0261932	2.59565	2.93099	7	56	negative regulation of response to DNA damage stimulus
GO:2001056	0.0262397	1.98479	6.38538	12	122	positive regulation of cysteine-type endopeptidase activity
GO:0046700	0.0264406	1.53951	18.1617	27	347	heterocycle catabolic process
GO:1903522	0.0265932	1.68874	11.724	19	224	regulation of blood circulation
GO:0032271	0.0272285	1.77652	9.42105	16	180	regulation of protein polymerization
GO:0051155	0.0272487	2.38355	3.6114	8	69	positive regulation of striated muscle cell differentiation
GO:2000573	0.0272487	2.38355	3.6114	8	69	positive regulation of DNA biosynthetic process
GO:0051100	0.0272597	1.86002	7.90321	14	151	negative regulation of binding
GO:0033628	0.0273022	3.24233	1.72719	5	33	regulation of cell adhesion mediated by integrin
GO:0006939	0.0275163	2.04161	5.70497	11	109	smooth muscle contraction
GO:0038127	0.0275163	2.04161	5.70497	11	109	ERBB signaling pathway
GO:0008298	0.0275757	5.44265	0.680409	3	13	intracellular mRNA localization
GO:0019054	0.0275757	5.44265	0.680409	3	13	modulation by virus of host process
GO:0019755	0.0275757	5.44265	0.680409	3	13	one-carbon compound transport
GO:0033079	0.0275757	5.44265	0.680409	3	13	immature T cell proliferation
GO:0039702	0.0275757	5.44265	0.680409	3	13	viral budding via host ESCRT complex
GO:0042535	0.0275757	5.44265	0.680409	3	13	positive regulation of tumor necrosis factor biosynthetic process
GO:0042693	0.0275757	5.44265	0.680409	3	13	muscle cell fate commitment
GO:0043116	0.0275757	5.44265	0.680409	3	13	negative regulation of vascular permeability
GO:0046838	0.0275757	5.44265	0.680409	3	13	phosphorylated carbohydrate dephosphorylation
GO:0060391	0.0275757	5.44265	0.680409	3	13	positive regulation of SMAD protein import into nucleus
GO:0061140	0.0275757	5.44265	0.680409	3	13	lung secretory cell differentiation
GO:0007292	0.0276292	1.90779	7.17046	13	137	female gamete generation
GO:0031497	0.0277457	1.96682	6.43771	12	123	chromatin assembly
GO:0051169	0.0277498	1.4854	21.5637	31	412	nuclear transport
GO:0001890	0.0279955	1.80845	8.6883	15	166	placenta development
GO:0045619	0.0279955	1.80845	8.6883	15	166	regulation of lymphocyte differentiation
GO:0010639	0.0281633	1.52981	18.2664	27	349	negative regulation of organelle organization
GO:0008544	0.0285128	1.55616	16.6438	25	318	epidermis development
GO:1901800	0.0285839	2.1144	5.02456	10	96	positive regulation of proteasomal protein catabolic process
GO:0140014	0.0286311	1.64909	12.6137	20	241	mitotic nuclear division
GO:0000245	0.0288984	2.79429	2.35526	6	45	spliceosomal complex assembly
GO:0043044	0.0288984	2.79429	2.35526	6	45	ATP-dependent chromatin remodeling
GO:0044246	0.0288984	2.79429	2.35526	6	45	regulation of multicellular organismal metabolic process
GO:0045124	0.0288984	2.79429	2.35526	6	45	regulation of bone resorption
GO:0051930	0.0288984	2.79429	2.35526	6	45	regulation of sensory perception of pain
GO:0051931	0.0288984	2.79429	2.35526	6	45	regulation of sensory perception
GO:0060612	0.0288984	2.79429	2.35526	6	45	adipose tissue development
GO:0098586	0.0288984	2.79429	2.35526	6	45	cellular response to virus
GO:0000187	0.0291845	2.0209	5.75731	11	110	activation of MAPK activity
GO:0046889	0.0292917	2.21093	4.34415	9	83	positive regulation of lipid biosynthetic process
GO:0031099	0.0293135	1.94918	6.49005	12	124	regeneration
GO:0009314	0.0293287	1.49921	19.9936	29	382	response to radiation
GO:0046324	0.0294061	2.345	3.66374	8	70	regulation of glucose import
GO:0009566	0.0297647	1.75496	9.52572	16	182	fertilization
GO:0010829	0.029835	3.82097	1.2038	4	23	negative regulation of glucose transport
GO:0010939	0.029835	3.82097	1.2038	4	23	regulation of necrotic cell death
GO:0019068	0.029835	3.82097	1.2038	4	23	virion assembly
GO:0030539	0.029835	3.82097	1.2038	4	23	male genitalia development
GO:0031146	0.029835	3.82097	1.2038	4	23	SCF-dependent proteasomal ubiquitin-dependent protein catabolic process
GO:0045736	0.029835	3.82097	1.2038	4	23	negative regulation of cyclin-dependent protein serine/threonine kinase activity
GO:0045780	0.029835	3.82097	1.2038	4	23	positive regulation of bone resorption
GO:0046852	0.029835	3.82097	1.2038	4	23	positive regulation of bone remodeling
GO:0071312	0.029835	3.82097	1.2038	4	23	cellular response to alkaloid
GO:0097150	0.029835	3.82097	1.2038	4	23	neuronal stem cell population maintenance
GO:1902230	0.029835	3.82097	1.2038	4	23	negative regulation of intrinsic apoptotic signaling pathway in response to DNA damage
GO:1902751	0.029835	3.82097	1.2038	4	23	positive regulation of cell cycle G2/M phase transition
GO:0022604	0.029938	1.44731	24.233	34	463	regulation of cell morphogenesis
GO:0045444	0.0299456	1.66415	11.881	19	227	fat cell differentiation
GO:2000116	0.0299456	1.66415	11.881	19	227	regulation of cysteine-type endopeptidase activity
GO:0006401	0.0300379	1.69002	11.0959	18	212	RNA catabolic process
GO:0046890	0.0300637	1.83309	8.00789	14	153	regulation of lipid biosynthetic process
GO:2001237	0.0304334	2.09	5.0769	10	97	negative regulation of extrinsic apoptotic signaling pathway
GO:0021846	0.0306745	3.13038	1.77953	5	34	cell proliferation in forebrain
GO:0060236	0.0306745	3.13038	1.77953	5	34	regulation of mitotic spindle organization
GO:0071364	0.0306745	3.13038	1.77953	5	34	cellular response to epidermal growth factor stimulus
GO:0043280	0.0309239	2.0006	5.80964	11	111	positive regulation of cysteine-type endopeptidase activity involved in apoptotic process
GO:0030512	0.0310664	2.49363	3.03567	7	58	negative regulation of transforming growth factor beta receptor signaling pathway
GO:0060443	0.0310664	2.49363	3.03567	7	58	mammary gland morphogenesis
GO:0006417	0.0311076	1.49062	20.0982	29	384	regulation of translation
GO:0001894	0.031271	1.68128	11.1482	18	213	tissue homeostasis
GO:0009408	0.0313427	2.18136	4.39649	9	84	response to heat
GO:0006457	0.0315422	1.81992	8.06023	14	154	protein folding
GO:0044848	0.0318136	2.72431	2.4076	6	46	biological phase
GO:0045620	0.0318136	2.72431	2.4076	6	46	negative regulation of lymphocyte differentiation
GO:0090102	0.0318136	2.72431	2.4076	6	46	cochlea development
GO:0048640	0.0323658	2.06616	5.12924	10	98	negative regulation of developmental growth
GO:0051649	0.0324889	1.21417	98.1359	116	1875	establishment of localization in cell
GO:0051495	0.0325927	1.70089	10.4155	17	199	positive regulation of cytoskeleton organization
GO:0030010	0.032639	1.91481	6.59473	12	126	establishment of cell polarity
GO:1902107	0.0330729	1.80693	8.11257	14	155	positive regulation of leukocyte differentiation
GO:0045926	0.0332476	1.61948	12.8231	20	245	negative regulation of growth
GO:0052548	0.033416	1.57856	14.4456	22	276	regulation of endopeptidase activity
GO:0001656	0.0334915	2.15256	4.44883	9	85	metanephros development
GO:0006337	0.0337603	4.94764	0.732748	3	14	nucleosome disassembly
GO:0007183	0.0337603	4.94764	0.732748	3	14	SMAD protein complex assembly
GO:0010715	0.0337603	4.94764	0.732748	3	14	regulation of extracellular matrix disassembly
GO:0016973	0.0337603	4.94764	0.732748	3	14	poly(A)+ mRNA export from nucleus
GO:0045292	0.0337603	4.94764	0.732748	3	14	mRNA cis splicing, via spliceosome
GO:0061308	0.0337603	4.94764	0.732748	3	14	cardiac neural crest cell development involved in heart development
GO:0071803	0.0337603	4.94764	0.732748	3	14	positive regulation of podosome assembly
GO:2001044	0.0337603	4.94764	0.732748	3	14	regulation of integrin-mediated signaling pathway
GO:1903362	0.0338496	1.66406	11.2529	18	215	regulation of cellular protein catabolic process
GO:0048839	0.0339559	1.69152	10.4678	17	200	inner ear development
GO:0010595	0.0340674	2.27151	3.76842	8	72	positive regulation of endothelial cell migration
GO:0070192	0.0340674	2.27151	3.76842	8	72	chromosome organization involved in meiotic cell cycle
GO:0009954	0.0342969	3.0259	1.83187	5	35	proximal/distal pattern formation
GO:1902229	0.0342969	3.0259	1.83187	5	35	regulation of intrinsic apoptotic signaling pathway in response to DNA damage
GO:0001516	0.0343625	3.62976	1.25614	4	24	prostaglandin biosynthetic process
GO:0006376	0.0343625	3.62976	1.25614	4	24	mRNA splice site selection
GO:0007184	0.0343625	3.62976	1.25614	4	24	SMAD protein import into nucleus
GO:0010575	0.0343625	3.62976	1.25614	4	24	positive regulation of vascular endothelial growth factor production
GO:0019433	0.0343625	3.62976	1.25614	4	24	triglyceride catabolic process
GO:0046457	0.0343625	3.62976	1.25614	4	24	prostanoid biosynthetic process
GO:0046466	0.0343625	3.62976	1.25614	4	24	membrane lipid catabolic process
GO:0050996	0.0343625	3.62976	1.25614	4	24	positive regulation of lipid catabolic process
GO:0051123	0.0343625	3.62976	1.25614	4	24	RNA polymerase II transcriptional preinitiation complex assembly
GO:0071800	0.0343625	3.62976	1.25614	4	24	podosome assembly
GO:0090169	0.0343625	3.62976	1.25614	4	24	regulation of spindle assembly
GO:0120033	0.0343625	3.62976	1.25614	4	24	negative regulation of plasma membrane bounded cell projection assembly
GO:1904030	0.0343625	3.62976	1.25614	4	24	negative regulation of cyclin-dependent protein kinase activity
GO:2000737	0.0343625	3.62976	1.25614	4	24	negative regulation of stem cell differentiation
GO:0010608	0.0343738	1.43773	23.6573	33	452	posttranscriptional regulation of gene expression
GO:0022600	0.0343826	2.04285	5.18158	10	99	digestive system process
GO:0006893	0.0349138	2.65774	2.45994	6	47	Golgi to plasma membrane transport
GO:0014888	0.0349138	2.65774	2.45994	6	47	striated muscle adaptation
GO:0030195	0.0349138	2.65774	2.45994	6	47	negative regulation of blood coagulation
GO:0032964	0.0349138	2.65774	2.45994	6	47	collagen biosynthetic process
GO:0043647	0.0349138	2.65774	2.45994	6	47	inositol phosphate metabolic process
GO:0046503	0.0349138	2.65774	2.45994	6	47	glycerolipid catabolic process
GO:1900047	0.0349138	2.65774	2.45994	6	47	negative regulation of hemostasis
GO:0048660	0.0355513	1.83343	7.43216	13	142	regulation of smooth muscle cell proliferation
GO:0051168	0.0355513	1.83343	7.43216	13	142	nuclear export
GO:1903707	0.0355513	1.83343	7.43216	13	142	negative regulation of hemopoiesis
GO:0001705	0.0356642	9.06615	0.314035	2	6	ectoderm formation
GO:0003105	0.0356642	9.06615	0.314035	2	6	negative regulation of glomerular filtration
GO:0006678	0.0356642	9.06615	0.314035	2	6	glucosylceramide metabolic process
GO:0006685	0.0356642	9.06615	0.314035	2	6	sphingomyelin catabolic process
GO:0010746	0.0356642	9.06615	0.314035	2	6	regulation of plasma membrane long-chain fatty acid transport
GO:0010757	0.0356642	9.06615	0.314035	2	6	negative regulation of plasminogen activation
GO:0018242	0.0356642	9.06615	0.314035	2	6	protein O-linked glycosylation via serine
GO:0021631	0.0356642	9.06615	0.314035	2	6	optic nerve morphogenesis
GO:0021648	0.0356642	9.06615	0.314035	2	6	vestibulocochlear nerve morphogenesis
GO:0021825	0.0356642	9.06615	0.314035	2	6	substrate-dependent cerebral cortex tangential migration
GO:0031394	0.0356642	9.06615	0.314035	2	6	positive regulation of prostaglandin biosynthetic process
GO:0033087	0.0356642	9.06615	0.314035	2	6	negative regulation of immature T cell proliferation
GO:0033600	0.0356642	9.06615	0.314035	2	6	negative regulation of mammary gland epithelial cell proliferation
GO:0044531	0.0356642	9.06615	0.314035	2	6	modulation of programmed cell death in other organism
GO:0044532	0.0356642	9.06615	0.314035	2	6	modulation of apoptotic process in other organism
GO:0046477	0.0356642	9.06615	0.314035	2	6	glycosylceramide catabolic process
GO:0051771	0.0356642	9.06615	0.314035	2	6	negative regulation of nitric-oxide synthase biosynthetic process
GO:0052040	0.0356642	9.06615	0.314035	2	6	modulation by symbiont of host programmed cell death
GO:0052248	0.0356642	9.06615	0.314035	2	6	modulation of programmed cell death in other organism involved in symbiotic interaction
GO:0052433	0.0356642	9.06615	0.314035	2	6	modulation by organism of apoptotic process in other organism involved in symbiotic interaction
GO:0060385	0.0356642	9.06615	0.314035	2	6	axonogenesis involved in innervation
GO:0060718	0.0356642	9.06615	0.314035	2	6	chorionic trophoblast cell differentiation
GO:0061218	0.0356642	9.06615	0.314035	2	6	negative regulation of mesonephros development
GO:0061302	0.0356642	9.06615	0.314035	2	6	smooth muscle cell-matrix adhesion
GO:0061343	0.0356642	9.06615	0.314035	2	6	cell adhesion involved in heart morphogenesis
GO:0072602	0.0356642	9.06615	0.314035	2	6	interleukin-4 secretion
GO:1902947	0.0356642	9.06615	0.314035	2	6	regulation of tau-protein kinase activity
GO:1904491	0.0356642	9.06615	0.314035	2	6	protein localization to ciliary transition zone
GO:2000210	0.0356642	9.06615	0.314035	2	6	positive regulation of anoikis
GO:2000580	0.0356642	9.06615	0.314035	2	6	regulation of ATP-dependent microtubule motor activity, plus-end-directed
GO:2000582	0.0356642	9.06615	0.314035	2	6	positive regulation of ATP-dependent microtubule motor activity, plus-end-directed
GO:2000809	0.0356642	9.06615	0.314035	2	6	positive regulation of synaptic vesicle clustering
GO:2001280	0.0356642	9.06615	0.314035	2	6	positive regulation of unsaturated fatty acid biosynthetic process
GO:0030193	0.0357397	2.12451	4.50117	9	86	regulation of blood coagulation
GO:0045582	0.0357397	2.12451	4.50117	9	86	positive regulation of T cell differentiation
GO:1900046	0.0357397	2.12451	4.50117	9	86	regulation of hemostasis
GO:0006310	0.0362214	1.62472	12.1427	19	232	DNA recombination
GO:0044706	0.0362944	1.7815	8.21725	14	157	multi-multicellular organism process
GO:0007173	0.0364855	2.02006	5.23391	10	100	epidermal growth factor receptor signaling pathway
GO:0030048	0.0364855	2.02006	5.23391	10	100	actin filament-based movement
GO:1903845	0.0365128	2.39932	3.14035	7	60	negative regulation of cellular response to transforming growth factor beta stimulus
GO:0051148	0.0365759	2.23647	3.82076	8	73	negative regulation of muscle cell differentiation
GO:0046822	0.0365817	1.64718	11.3576	18	217	regulation of nucleocytoplasmic transport
GO:0032434	0.036583	1.94207	5.96666	11	114	regulation of proteasomal ubiquitin-dependent protein catabolic process
GO:0061351	0.0367103	1.73887	9.00233	15	172	neural precursor cell proliferation
GO:0048871	0.0369325	1.50029	17.9	26	342	multicellular organismal homeostasis
GO:0019439	0.0370014	1.48761	18.7374	27	358	aromatic compound catabolic process
GO:0045834	0.0373123	1.81925	7.4845	13	143	positive regulation of lipid metabolic process
GO:0001708	0.0380894	2.09717	4.55351	9	87	cell fate specification
GO:0001702	0.0381732	2.92816	1.88421	5	36	gastrulation with mouth forming second
GO:0006826	0.0381732	2.92816	1.88421	5	36	iron ion transport
GO:0048665	0.0381732	2.92816	1.88421	5	36	neuron fate specification
GO:0007129	0.0382019	2.59435	2.51228	6	48	synapsis
GO:0009994	0.0382019	2.59435	2.51228	6	48	oocyte differentiation
GO:0017145	0.0382019	2.59435	2.51228	6	48	stem cell division
GO:2000677	0.0382019	2.59435	2.51228	6	48	regulation of transcription regulatory region DNA binding
GO:0032990	0.0385225	1.34841	34.2821	45	655	cell part morphogenesis
GO:0001657	0.0386759	1.99777	5.28625	10	101	ureteric bud development
GO:0042307	0.0386759	1.99777	5.28625	10	101	positive regulation of protein import into nucleus
GO:0072163	0.0386759	1.99777	5.28625	10	101	mesonephric epithelium development
GO:0072164	0.0386759	1.99777	5.28625	10	101	mesonephric tubule development
GO:0043433	0.0391345	1.80528	7.53684	13	144	negative regulation of DNA binding transcription factor activity
GO:0043254	0.0391694	1.46742	19.6795	28	376	regulation of protein complex assembly
GO:0060976	0.0392056	2.20248	3.8731	8	74	coronary vasculature development
GO:0030511	0.0392666	3.45676	1.30848	4	25	positive regulation of transforming growth factor beta receptor signaling pathway
GO:0032508	0.0392666	3.45676	1.30848	4	25	DNA duplex unwinding
GO:0048103	0.0392666	3.45676	1.30848	4	25	somatic stem cell division
GO:0051497	0.0392666	3.45676	1.30848	4	25	negative regulation of stress fiber assembly
GO:0060045	0.0392666	3.45676	1.30848	4	25	positive regulation of cardiac muscle cell proliferation
GO:0098901	0.0392666	3.45676	1.30848	4	25	regulation of cardiac muscle cell action potential
GO:1901522	0.0392666	3.45676	1.30848	4	25	positive regulation of transcription from RNA polymerase II promoter involved in cellular response to chemical stimulus
GO:1903846	0.0392666	3.45676	1.30848	4	25	positive regulation of cellular response to transforming growth factor beta stimulus
GO:0001885	0.0394577	2.35478	3.19269	7	61	endothelial cell development
GO:0010676	0.0394577	2.35478	3.19269	7	61	positive regulation of cellular carbohydrate metabolic process
GO:0051057	0.0394577	2.35478	3.19269	7	61	positive regulation of small GTPase mediated signal transduction
GO:2001238	0.0394577	2.35478	3.19269	7	61	positive regulation of extrinsic apoptotic signaling pathway
GO:0043087	0.0395366	1.54774	14.7073	22	281	regulation of GTPase activity
GO:0006886	0.0395499	1.2833	50.3503	63	962	intracellular protein transport
GO:0043523	0.0397703	1.58391	13.0848	20	250	regulation of neuron apoptotic process
GO:0071322	0.0400833	1.84957	6.80409	12	130	cellular response to carbohydrate stimulus
GO:0035428	0.0405986	4.53513	0.785087	3	15	hexose transmembrane transport
GO:0051546	0.0405986	4.53513	0.785087	3	15	keratinocyte migration
GO:0060055	0.0405986	4.53513	0.785087	3	15	angiogenesis involved in wound healing
GO:0061307	0.0405986	4.53513	0.785087	3	15	cardiac neural crest cell differentiation involved in heart development
GO:0070935	0.0405986	4.53513	0.785087	3	15	3'-UTR-mediated mRNA stabilization
GO:0071599	0.0405986	4.53513	0.785087	3	15	otic vesicle development
GO:1903392	0.0405986	4.53513	0.785087	3	15	negative regulation of adherens junction organization
GO:1905950	0.0405986	4.53513	0.785087	3	15	monosaccharide transmembrane transport
GO:2000479	0.0405986	4.53513	0.785087	3	15	regulation of cAMP-dependent protein kinase activity
GO:0051592	0.0409552	1.97597	5.33859	10	102	response to calcium ion
GO:0006935	0.0413583	1.38433	27.4781	37	525	chemotaxis
GO:1903706	0.0414309	1.45891	19.7842	28	378	regulation of hemopoiesis
GO:0031124	0.0416808	2.5339	2.56462	6	49	mRNA 3'-end processing
GO:0050819	0.0416808	2.5339	2.56462	6	49	negative regulation of coagulation
GO:1900024	0.0416808	2.5339	2.56462	6	49	regulation of substrate adhesion-dependent cell spreading
GO:0044242	0.0417348	1.70603	9.15935	15	175	cellular lipid catabolic process
GO:0051056	0.0419	1.59449	12.352	19	236	regulation of small GTPase mediated signal transduction
GO:1901700	0.0420705	1.22643	76.0488	91	1453	response to oxygen-containing compound
GO:0007224	0.042116	1.83394	6.85643	12	131	smoothened signaling pathway
GO:0051049	0.0422876	1.19967	98.2929	115	1878	regulation of transport
GO:0007435	0.0423064	2.83653	1.93655	5	37	salivary gland morphogenesis
GO:0021884	0.0423064	2.83653	1.93655	5	37	forebrain neuron development
GO:0045581	0.0423064	2.83653	1.93655	5	37	negative regulation of T cell differentiation
GO:0045987	0.0423064	2.83653	1.93655	5	37	positive regulation of smooth muscle contraction
GO:0070849	0.0423064	2.83653	1.93655	5	37	response to epidermal growth factor
GO:0090224	0.0423064	2.83653	1.93655	5	37	regulation of spindle organization
GO:1902808	0.0423064	2.83653	1.93655	5	37	positive regulation of cell cycle G1/S phase transition
GO:0001503	0.042402	1.4451	20.674	29	395	ossification
GO:0045143	0.0425534	2.31186	3.24503	7	62	homologous chromosome segregation
GO:0008584	0.0429305	1.88685	6.12368	11	117	male gonad development
GO:0009725	0.0430827	1.35077	31.9269	42	610	response to hormone
GO:0036503	0.0430991	2.04456	4.65818	9	89	ERAD pathway
GO:1903076	0.0430991	2.04456	4.65818	9	89	regulation of protein localization to plasma membrane
GO:0090090	0.0433247	1.95463	5.39093	10	103	negative regulation of canonical Wnt signaling pathway
GO:0042330	0.0433355	1.37855	27.5827	37	527	taxis
GO:0050679	0.0435135	1.69536	9.21169	15	176	positive regulation of epithelial cell proliferation
GO:1902905	0.0435135	1.69536	9.21169	15	176	positive regulation of supramolecular fiber organization
GO:0007162	0.0441076	1.56331	13.2418	20	253	negative regulation of cell adhesion
GO:0030318	0.0445484	3.29948	1.36082	4	26	melanocyte differentiation
GO:0031365	0.0445484	3.29948	1.36082	4	26	N-terminal protein amino acid modification
GO:0060384	0.0445484	3.29948	1.36082	4	26	innervation
GO:0090181	0.0445484	3.29948	1.36082	4	26	regulation of cholesterol metabolic process
GO:0008589	0.0448367	2.13751	3.97777	8	76	regulation of smoothened signaling pathway
GO:1904035	0.0448367	2.13751	3.97777	8	76	regulation of epithelial cell apoptotic process
GO:0031329	0.0449704	1.34591	32.0316	42	612	regulation of cellular catabolic process
GO:0048659	0.0449771	1.76462	7.69385	13	147	smooth muscle cell proliferation
GO:0001666	0.0451168	1.6545	10.0491	16	192	response to hypoxia
GO:0046546	0.0452048	1.86913	6.17602	11	118	development of primary male sexual characteristics
GO:0009743	0.0453452	1.68482	9.26403	15	177	response to carbohydrate
GO:0010823	0.0453529	2.4762	2.61696	6	50	negative regulation of mitochondrion organization
GO:0045604	0.0453529	2.4762	2.61696	6	50	regulation of epidermal cell differentiation
GO:0050818	0.0457623	2.01923	4.71052	9	90	regulation of coagulation
GO:1902106	0.0457623	2.01923	4.71052	9	90	negative regulation of leukocyte differentiation
GO:0001823	0.0457857	1.93375	5.44327	10	104	mesonephros development
GO:1904591	0.0457857	1.93375	5.44327	10	104	positive regulation of protein import
GO:0051494	0.0463943	1.80347	6.96111	12	133	negative regulation of cytoskeleton organization
GO:0007409	0.0464045	1.41362	22.5582	31	431	axonogenesis
GO:1905953	0.0466986	2.75045	1.98889	5	38	negative regulation of lipid localization
GO:0010876	0.0467347	1.47451	17.4813	25	334	lipid localization
GO:0001649	0.047417	1.59071	11.724	18	224	osteoblast differentiation
GO:0051348	0.0476295	1.52994	14.1839	21	271	negative regulation of transferase activity
GO:0035773	0.0478413	2.10644	4.03011	8	77	insulin secretion involved in cellular response to glucose stimulus
GO:0042063	0.0479262	1.51229	15.0213	22	287	gliogenesis
GO:0000920	0.0480768	4.18609	0.837426	3	16	cell separation after cytokinesis
GO:0003222	0.0480768	4.18609	0.837426	3	16	ventricular trabecula myocardium morphogenesis
GO:0006474	0.0480768	4.18609	0.837426	3	16	N-terminal protein amino acid acetylation
GO:0031498	0.0480768	4.18609	0.837426	3	16	chromatin disassembly
GO:0032230	0.0480768	4.18609	0.837426	3	16	positive regulation of synaptic transmission, GABAergic
GO:0032986	0.0480768	4.18609	0.837426	3	16	protein-DNA complex disassembly
GO:0033194	0.0480768	4.18609	0.837426	3	16	response to hydroperoxide
GO:0034331	0.0480768	4.18609	0.837426	3	16	cell junction maintenance
GO:0036120	0.0480768	4.18609	0.837426	3	16	cellular response to platelet-derived growth factor stimulus
GO:0043968	0.0480768	4.18609	0.837426	3	16	histone H2A acetylation
GO:0044068	0.0480768	4.18609	0.837426	3	16	modulation by symbiont of host cellular process
GO:0045540	0.0480768	4.18609	0.837426	3	16	regulation of cholesterol biosynthetic process
GO:0046755	0.0480768	4.18609	0.837426	3	16	viral budding
GO:0060644	0.0480768	4.18609	0.837426	3	16	mammary gland epithelial cell differentiation
GO:0080111	0.0480768	4.18609	0.837426	3	16	DNA demethylation
GO:0097094	0.0480768	4.18609	0.837426	3	16	craniofacial suture morphogenesis
GO:1904707	0.0480768	4.18609	0.837426	3	16	positive regulation of vascular smooth muscle cell proliferation
GO:2000291	0.0480768	4.18609	0.837426	3	16	regulation of myoblast proliferation
GO:2000345	0.0480768	4.18609	0.837426	3	16	regulation of hepatocyte proliferation
GO:2000380	0.0480768	4.18609	0.837426	3	16	regulation of mesoderm development
GO:2001241	0.0480768	4.18609	0.837426	3	16	positive regulation of extrinsic apoptotic signaling pathway in absence of ligand
GO:0003010	0.0482219	7.2526	0.366374	2	7	voluntary skeletal muscle contraction
GO:0006268	0.0482219	7.2526	0.366374	2	7	DNA unwinding involved in DNA replication
GO:0010985	0.0482219	7.2526	0.366374	2	7	negative regulation of lipoprotein particle clearance
GO:0014721	0.0482219	7.2526	0.366374	2	7	twitch skeletal muscle contraction
GO:0016479	0.0482219	7.2526	0.366374	2	7	negative regulation of transcription from RNA polymerase I promoter
GO:0033483	0.0482219	7.2526	0.366374	2	7	gas homeostasis
GO:0034454	0.0482219	7.2526	0.366374	2	7	microtubule anchoring at centrosome
GO:0036302	0.0482219	7.2526	0.366374	2	7	atrioventricular canal development
GO:0045110	0.0482219	7.2526	0.366374	2	7	intermediate filament bundle assembly
GO:0045743	0.0482219	7.2526	0.366374	2	7	positive regulation of fibroblast growth factor receptor signaling pathway
GO:0045916	0.0482219	7.2526	0.366374	2	7	negative regulation of complement activation
GO:0050655	0.0482219	7.2526	0.366374	2	7	dermatan sulfate proteoglycan metabolic process
GO:0050861	0.0482219	7.2526	0.366374	2	7	positive regulation of B cell receptor signaling pathway
GO:0051918	0.0482219	7.2526	0.366374	2	7	negative regulation of fibrinolysis
GO:0060054	0.0482219	7.2526	0.366374	2	7	positive regulation of epithelial cell proliferation involved in wound healing
GO:0060368	0.0482219	7.2526	0.366374	2	7	regulation of Fc receptor mediated stimulatory signaling pathway
GO:0060449	0.0482219	7.2526	0.366374	2	7	bud elongation involved in lung branching
GO:0060613	0.0482219	7.2526	0.366374	2	7	fat pad development
GO:0060687	0.0482219	7.2526	0.366374	2	7	regulation of branching involved in prostate gland morphogenesis
GO:0061072	0.0482219	7.2526	0.366374	2	7	iris morphogenesis
GO:0070389	0.0482219	7.2526	0.366374	2	7	chaperone cofactor-dependent protein refolding
GO:0071362	0.0482219	7.2526	0.366374	2	7	cellular response to ether
GO:0071670	0.0482219	7.2526	0.366374	2	7	smooth muscle cell chemotaxis
GO:0086042	0.0482219	7.2526	0.366374	2	7	cardiac muscle cell-cardiac muscle cell adhesion
GO:0097283	0.0482219	7.2526	0.366374	2	7	keratinocyte apoptotic process
GO:1901029	0.0482219	7.2526	0.366374	2	7	negative regulation of mitochondrial outer membrane permeabilization involved in apoptotic signaling pathway
GO:1901858	0.0482219	7.2526	0.366374	2	7	regulation of mitochondrial DNA metabolic process
GO:1901897	0.0482219	7.2526	0.366374	2	7	regulation of relaxation of cardiac muscle
GO:1902172	0.0482219	7.2526	0.366374	2	7	regulation of keratinocyte apoptotic process
GO:1902514	0.0482219	7.2526	0.366374	2	7	regulation of calcium ion transmembrane transport via high voltage-gated calcium channel
GO:2000258	0.0482219	7.2526	0.366374	2	7	negative regulation of protein activation cascade
GO:2000576	0.0482219	7.2526	0.366374	2	7	positive regulation of microtubule motor activity
GO:2000653	0.0482219	7.2526	0.366374	2	7	regulation of genetic imprinting
GO:0006334	0.0483393	1.91331	5.49561	10	105	nucleosome assembly
GO:0021987	0.0483393	1.91331	5.49561	10	105	cerebral cortex development
GO:0031532	0.0485329	1.99451	4.76286	9	91	actin cytoskeleton reorganization
GO:0010950	0.0486418	1.7886	7.01345	12	134	positive regulation of endopeptidase activity
GO:0050680	0.0486418	1.7886	7.01345	12	134	negative regulation of epithelial cell proliferation
GO:0002274	0.0491704	1.66412	9.36871	15	179	myeloid leukocyte activation
GO:0030307	0.0491704	1.66412	9.36871	15	179	positive regulation of cell growth
GO:0051783	0.0491704	1.66412	9.36871	15	179	regulation of nuclear division
GO:0006937	0.0491939	1.73852	7.79853	13	149	regulation of muscle contraction
GO:0001736	0.04922	2.42106	2.6693	6	51	establishment of planar polarity
GO:0010656	0.04922	2.42106	2.6693	6	51	negative regulation of muscle cell apoptotic process
GO:0070936	0.04922	2.42106	2.6693	6	51	protein K48-linked ubiquitination
GO:0043547	0.0499641	1.60315	10.9912	17	210	positive regulation of GTPase activity
